# Supplementary material for: The SNAP hypothesis: Chromosomal rearrangements could emerge from positive Selection during Niche Adaptation
Source: PLoS Genet. 2020 Mar 4;16(3):e1008615. doi: 10.1371/journal.pgen.1008615 (PMC7055797; doi:10.1371/journal.pgen.1008615)
Supplement: S1 Table — SRA metadata for all isolates included in the study. Isolates with duplications are highlighted in yellow. (XLSX) [file pgen.1008615.s001.xlsx]

## Sheet: A. baumannii
Run Accession	Experiment Accession	Project Accession	Sample Accession	Submission Accession	BioProject	BioSample	Center	Center Project	Design	Study Title	Library Name	Library Strategy	Library Source	Library Selection	Scientific Name	Common Name	Description	Instrument	PubMed	Alias	ENA Checklist	INSDC Center Alias	INSDC Center Name	INSDC First Public	INSDC Last Update	INSDC Status	SRA Accession	SUBJECT ID	Sample Name	Title
ERR3585348	ERX3581290	ERP110599	ERS3185111	ERA2160773	PRJEB28400	SAMEA5378521	Wellcome Sanger Institute		Illumina sequencing of library DN536341A:C2, constructed from sample accession ERS3185111 for study accession ERP110599. This is part of an Illumina multiplexed sequencing run (26994_8). This submission includes reads tagged with the sequence GGCTACAG.	_ICU_WGS_Vietnam_Newton	DN536341A:C2	WGS	GENOMIC	RANDOM	Acinetobacter baumannii	Acinetobacter baumannii		HiSeq X Ten		b8992ffc-9561-11e8-a57a-68b59976a384	ERC000011	SC	Wellcome Sanger Institute	2019-10-08T17:04:19Z	2019-02-26T11:57:39Z	public	ERS3185111	5453STDY7604941	ERS3185111	5453STDY7604941
ERR3585349	ERX3581291	ERP110599	ERS3185115	ERA2160773	PRJEB28400	SAMEA5378525	Wellcome Sanger Institute		Illumina sequencing of library DN536341A:D2, constructed from sample accession ERS3185115 for study accession ERP110599. This is part of an Illumina multiplexed sequencing run (26994_8). This submission includes reads tagged with the sequence CTTGTACT.	_ICU_WGS_Vietnam_Newton	DN536341A:D2	WGS	GENOMIC	RANDOM	Acinetobacter baumannii	Acinetobacter baumannii		HiSeq X Ten		b8cfb4aa-9561-11e8-a57a-68b59976a384	ERC000011	SC	Wellcome Sanger Institute	2019-10-08T17:04:19Z	2019-02-26T11:57:41Z	public	ERS3185115	5453STDY7604945	ERS3185115	5453STDY7604945
ERR3585360	ERX3581302	ERP110599	ERS3185128	ERA2160773	PRJEB28400	SAMEA5378538	Wellcome Sanger Institute		Illumina sequencing of library DN536341A:G3, constructed from sample accession ERS3185128 for study accession ERP110599. This is part of an Illumina multiplexed sequencing run (26994_8). This submission includes reads tagged with the sequence TGCATAGT.	_ICU_WGS_Vietnam_Newton	DN536341A:G3	WGS	GENOMIC	RANDOM	Acinetobacter baumannii	Acinetobacter baumannii		HiSeq X Ten		b944bf66-9561-11e8-a57a-68b59976a384	ERC000011	SC	Wellcome Sanger Institute	2019-10-08T17:04:19Z	2019-02-26T11:57:51Z	public	ERS3185128	5453STDY7604958	ERS3185128	5453STDY7604958
ERR3585362	ERX3581304	ERP110599	ERS3185130	ERA2160773	PRJEB28400	SAMEA5378540	Wellcome Sanger Institute		Illumina sequencing of library DN536341A:A4, constructed from sample accession ERS3185130 for study accession ERP110599. This is part of an Illumina multiplexed sequencing run (26994_8). This submission includes reads tagged with the sequence TGCGATCT.	_ICU_WGS_Vietnam_Newton	DN536341A:A4	WGS	GENOMIC	RANDOM	Acinetobacter baumannii	Acinetobacter baumannii		HiSeq X Ten		b953e388-9561-11e8-a57a-68b59976a384	ERC000011	SC	Wellcome Sanger Institute	2019-10-08T17:04:19Z	2019-02-26T11:57:52Z	public	ERS3185130	5453STDY7604960	ERS3185130	5453STDY7604960
ERR3585374	ERX3581316	ERP110599	ERS3185142	ERA2160773	PRJEB28400	SAMEA5378552	Wellcome Sanger Institute		Illumina sequencing of library DN536341A:E5, constructed from sample accession ERS3185142 for study accession ERP110599. This is part of an Illumina multiplexed sequencing run (26994_8). This submission includes reads tagged with the sequence TACTTCGG.	_ICU_WGS_Vietnam_Newton	DN536341A:E5	WGS	GENOMIC	RANDOM	Acinetobacter baumannii	Acinetobacter baumannii		HiSeq X Ten		b9b17142-9561-11e8-a57a-68b59976a384	ERC000011	SC	Wellcome Sanger Institute	2019-10-08T17:04:19Z	2019-02-26T11:57:57Z	public	ERS3185142	5453STDY7604972	ERS3185142	5453STDY7604972
ERR3585375	ERX3581317	ERP110599	ERS3185143	ERA2160773	PRJEB28400	SAMEA5378553	Wellcome Sanger Institute		Illumina sequencing of library DN536341A:F5, constructed from sample accession ERS3185143 for study accession ERP110599. This is part of an Illumina multiplexed sequencing run (26994_8). This submission includes reads tagged with the sequence TCTCACGG.	_ICU_WGS_Vietnam_Newton	DN536341A:F5	WGS	GENOMIC	RANDOM	Acinetobacter baumannii	Acinetobacter baumannii		HiSeq X Ten		b9ba07c6-9561-11e8-a57a-68b59976a384	ERC000011	SC	Wellcome Sanger Institute	2019-10-08T17:04:19Z	2019-02-26T11:57:58Z	public	ERS3185143	5453STDY7604973	ERS3185143	5453STDY7604973
ERR3585376	ERX3581318	ERP110599	ERS3185144	ERA2160773	PRJEB28400	SAMEA5378554	Wellcome Sanger Institute		Illumina sequencing of library DN536341A:G5, constructed from sample accession ERS3185144 for study accession ERP110599. This is part of an Illumina multiplexed sequencing run (26994_8). This submission includes reads tagged with the sequence TCAGGAGG.	_ICU_WGS_Vietnam_Newton	DN536341A:G5	WGS	GENOMIC	RANDOM	Acinetobacter baumannii	Acinetobacter baumannii		HiSeq X Ten		b9c1a8d2-9561-11e8-a57a-68b59976a384	ERC000011	SC	Wellcome Sanger Institute	2019-10-08T17:04:19Z	2019-02-26T11:57:58Z	public	ERS3185144	5453STDY7604974	ERS3185144	5453STDY7604974
ERR3585377	ERX3581319	ERP110599	ERS3185145	ERA2160773	PRJEB28400	SAMEA5378555	Wellcome Sanger Institute		Illumina sequencing of library DN536341A:H5, constructed from sample accession ERS3185145 for study accession ERP110599. This is part of an Illumina multiplexed sequencing run (26994_8). This submission includes reads tagged with the sequence TAAGTTCG.	_ICU_WGS_Vietnam_Newton	DN536341A:H5	WGS	GENOMIC	RANDOM	Acinetobacter baumannii	Acinetobacter baumannii		HiSeq X Ten		b9c94a42-9561-11e8-a57a-68b59976a384	ERC000011	SC	Wellcome Sanger Institute	2019-10-08T17:04:19Z	2019-02-26T11:57:59Z	public	ERS3185145	5453STDY7604975	ERS3185145	5453STDY7604975
ERR3585380	ERX3581322	ERP110599	ERS3185148	ERA2160773	PRJEB28400	SAMEA5378558	Wellcome Sanger Institute		Illumina sequencing of library DN536341A:C6, constructed from sample accession ERS3185148 for study accession ERP110599. This is part of an Illumina multiplexed sequencing run (26994_8). This submission includes reads tagged with the sequence TCATTGAG.	_ICU_WGS_Vietnam_Newton	DN536341A:C6	WGS	GENOMIC	RANDOM	Acinetobacter baumannii	Acinetobacter baumannii		HiSeq X Ten		b9e4ef54-9561-11e8-a57a-68b59976a384	ERC000011	SC	Wellcome Sanger Institute	2019-10-08T17:04:19Z	2019-02-26T11:58:00Z	public	ERS3185148	5453STDY7604978	ERS3185148	5453STDY7604978
ERR3585382	ERX3581324	ERP110599	ERS3185150	ERA2160773	PRJEB28400	SAMEA5378560	Wellcome Sanger Institute		Illumina sequencing of library DN536341A:E6, constructed from sample accession ERS3185150 for study accession ERP110599. This is part of an Illumina multiplexed sequencing run (26994_8). This submission includes reads tagged with the sequence TATGCCAG.	_ICU_WGS_Vietnam_Newton	DN536341A:E6	WGS	GENOMIC	RANDOM	Acinetobacter baumannii	Acinetobacter baumannii		HiSeq X Ten		b9f65f82-9561-11e8-a57a-68b59976a384	ERC000011	SC	Wellcome Sanger Institute	2019-10-08T17:04:19Z	2019-02-26T11:58:03Z	public	ERS3185150	5453STDY7604980	ERS3185150	5453STDY7604980
ERR3585394	ERX3581336	ERP110599	ERS3185162	ERA2160773	PRJEB28400	SAMEA5378572	Wellcome Sanger Institute		Illumina sequencing of library DN536341A:A8, constructed from sample accession ERS3185162 for study accession ERP110599. This is part of an Illumina multiplexed sequencing run (26994_8). This submission includes reads tagged with the sequence TCTACGAC.	_ICU_WGS_Vietnam_Newton	DN536341A:A8	WGS	GENOMIC	RANDOM	Acinetobacter baumannii	Acinetobacter baumannii		HiSeq X Ten		ba699510-9561-11e8-a57a-68b59976a384	ERC000011	SC	Wellcome Sanger Institute	2019-10-08T17:04:19Z	2019-02-26T11:58:08Z	public	ERS3185162	5453STDY7604992	ERS3185162	5453STDY7604992
ERR3585396	ERX3581338	ERP110599	ERS3185164	ERA2160773	PRJEB28400	SAMEA5378574	Wellcome Sanger Institute		Illumina sequencing of library DN536341A:C8, constructed from sample accession ERS3185164 for study accession ERP110599. This is part of an Illumina multiplexed sequencing run (26994_8). This submission includes reads tagged with the sequence TAGAACAC.	_ICU_WGS_Vietnam_Newton	DN536341A:C8	WGS	GENOMIC	RANDOM	Acinetobacter baumannii	Acinetobacter baumannii		HiSeq X Ten		ba7b9620-9561-11e8-a57a-68b59976a384	ERC000011	SC	Wellcome Sanger Institute	2019-10-08T17:04:19Z	2019-02-26T11:58:09Z	public	ERS3185164	5453STDY7604994	ERS3185164	5453STDY7604994
ERR3585407	ERX3581349	ERP110599	ERS3185187	ERA2160773	PRJEB28400	SAMEA5378597	Wellcome Sanger Institute		Illumina sequencing of library DN536341A:F9, constructed from sample accession ERS3185187 for study accession ERP110599. This is part of an Illumina multiplexed sequencing run (26994_8). This submission includes reads tagged with the sequence GATCTCTT.	_ICU_WGS_Vietnam_Newton	DN536341A:F9	WGS	GENOMIC	RANDOM	Acinetobacter baumannii	Acinetobacter baumannii		HiSeq X Ten		badf0e30-9561-11e8-a57a-68b59976a384	ERC000011	SC	Wellcome Sanger Institute	2019-10-08T17:04:19Z	2019-02-26T11:58:20Z	public	ERS3185187	5453STDY7605005	ERS3185187	5453STDY7605005
ERR3585409	ERX3581351	ERP110599	ERS3185189	ERA2160773	PRJEB28400	SAMEA5378599	Wellcome Sanger Institute		Illumina sequencing of library DN536341A:H9, constructed from sample accession ERS3185189 for study accession ERP110599. This is part of an Illumina multiplexed sequencing run (26994_8). This submission includes reads tagged with the sequence GACGGATT.	_ICU_WGS_Vietnam_Newton	DN536341A:H9	WGS	GENOMIC	RANDOM	Acinetobacter baumannii	Acinetobacter baumannii		HiSeq X Ten		baf16b2a-9561-11e8-a57a-68b59976a384	ERC000011	SC	Wellcome Sanger Institute	2019-10-08T17:04:19Z	2019-02-26T11:58:21Z	public	ERS3185189	5453STDY7605007	ERS3185189	5453STDY7605007
ERR3585414	ERX3581356	ERP110599	ERS3185194	ERA2160773	PRJEB28400	SAMEA5378604	Wellcome Sanger Institute		Illumina sequencing of library DN536341A:E10, constructed from sample accession ERS3185194 for study accession ERP110599. This is part of an Illumina multiplexed sequencing run (26994_8). This submission includes reads tagged with the sequence GAGGTGCT.	_ICU_WGS_Vietnam_Newton	DN536341A:E10	WGS	GENOMIC	RANDOM	Acinetobacter baumannii	Acinetobacter baumannii		HiSeq X Ten		bb1f9acc-9561-11e8-a57a-68b59976a384	ERC000011	SC	Wellcome Sanger Institute	2019-10-08T17:04:19Z	2019-02-26T11:58:24Z	public	ERS3185194	5453STDY7605012	ERS3185194	5453STDY7605012
ERR3585417	ERX3581359	ERP110599	ERS3185172	ERA2160773	PRJEB28400	SAMEA5378582	Wellcome Sanger Institute		Illumina sequencing of library DN536341A:H10, constructed from sample accession ERS3185172 for study accession ERP110599. This is part of an Illumina multiplexed sequencing run (26994_8). This submission includes reads tagged with the sequence GTCGCTAT.	_ICU_WGS_Vietnam_Newton	DN536341A:H10	WGS	GENOMIC	RANDOM	Acinetobacter baumannii	Acinetobacter baumannii		HiSeq X Ten		bb397686-9561-11e8-a57a-68b59976a384	ERC000011	SC	Wellcome Sanger Institute	2019-10-08T17:04:19Z	2019-02-26T11:58:13Z	public	ERS3185172	5453STDY7605015	ERS3185172	5453STDY7605015
ERR3585421	ERX3581363	ERP110599	ERS3185176	ERA2160773	PRJEB28400	SAMEA5378586	Wellcome Sanger Institute		Illumina sequencing of library DN536341A:D11, constructed from sample accession ERS3185176 for study accession ERP110599. This is part of an Illumina multiplexed sequencing run (26994_8). This submission includes reads tagged with the sequence GTAAGGTG.	_ICU_WGS_Vietnam_Newton	DN536341A:D11	WGS	GENOMIC	RANDOM	Acinetobacter baumannii	Acinetobacter baumannii		HiSeq X Ten		be166102-9561-11e8-a57a-68b59976a384	ERC000011	SC	Wellcome Sanger Institute	2019-10-08T17:04:19Z	2019-02-26T11:58:15Z	public	ERS3185176	5453STDY7605020	ERS3185176	5453STDY7605020
ERR3595908	ERX3591779	ERP110599	ERS3185606	ERA2164854	PRJEB28400	SAMEA5379017	Wellcome Sanger Institute		Illumina sequencing of library DN536371G:F1, constructed from sample accession ERS3185606 for study accession ERP110599. This is part of an Illumina multiplexed sequencing run (27097_7). This submission includes reads tagged with the sequence GCCAATGT.	_ICU_WGS_Vietnam_Newton	DN536371G:F1	WGS	GENOMIC	RANDOM	Acinetobacter baumannii	Acinetobacter baumannii		HiSeq X Ten		dbcd5b56-9561-11e8-a57a-68b59976a384	ERC000011	SC	Wellcome Sanger Institute	2019-10-15T17:04:20Z	2019-02-26T12:01:50Z	public	ERS3185606	5453STDY7605440	ERS3185606	5453STDY7605440
ERR3595911	ERX3591782	ERP110599	ERS3185609	ERA2164854	PRJEB28400	SAMEA5379020	Wellcome Sanger Institute		Illumina sequencing of library DN536371G:A2, constructed from sample accession ERS3185609 for study accession ERP110599. This is part of an Illumina multiplexed sequencing run (27097_7). This submission includes reads tagged with the sequence GATCAGCG.	_ICU_WGS_Vietnam_Newton	DN536371G:A2	WGS	GENOMIC	RANDOM	Acinetobacter baumannii	Acinetobacter baumannii		HiSeq X Ten		dbecfbd2-9561-11e8-a57a-68b59976a384	ERC000011	SC	Wellcome Sanger Institute	2019-10-15T17:04:20Z	2019-02-26T12:01:52Z	public	ERS3185609	5453STDY7605443	ERS3185609	5453STDY7605443
ERR3595913	ERX3591784	ERP110599	ERS3185612	ERA2164854	PRJEB28400	SAMEA5379023	Wellcome Sanger Institute		Illumina sequencing of library DN536371G:C2, constructed from sample accession ERS3185612 for study accession ERP110599. This is part of an Illumina multiplexed sequencing run (27097_7). This submission includes reads tagged with the sequence GGCTACAG.	_ICU_WGS_Vietnam_Newton	DN536371G:C2	WGS	GENOMIC	RANDOM	Acinetobacter baumannii	Acinetobacter baumannii		HiSeq X Ten		dc0ecf82-9561-11e8-a57a-68b59976a384	ERC000011	SC	Wellcome Sanger Institute	2019-10-15T17:04:20Z	2019-02-26T12:01:53Z	public	ERS3185612	5453STDY7605446	ERS3185612	5453STDY7605446
ERR3595920	ERX3591791	ERP110599	ERS3185619	ERA2164854	PRJEB28400	SAMEA5379030	Wellcome Sanger Institute		Illumina sequencing of library DN536371G:B3, constructed from sample accession ERS3185619 for study accession ERP110599. This is part of an Illumina multiplexed sequencing run (27097_7). This submission includes reads tagged with the sequence TTCTGTGT.	_ICU_WGS_Vietnam_Newton	DN536371G:B3	WGS	GENOMIC	RANDOM	Acinetobacter baumannii	Acinetobacter baumannii		HiSeq X Ten		dc5df77e-9561-11e8-a57a-68b59976a384	ERC000011	SC	Wellcome Sanger Institute	2019-10-15T17:04:20Z	2019-02-26T12:01:57Z	public	ERS3185619	5453STDY7605453	ERS3185619	5453STDY7605453
ERR3595933	ERX3591804	ERP110599	ERS3185632	ERA2164854	PRJEB28400	SAMEA5379043	Wellcome Sanger Institute		Illumina sequencing of library DN536371G:G4, constructed from sample accession ERS3185632 for study accession ERP110599. This is part of an Illumina multiplexed sequencing run (27097_7). This submission includes reads tagged with the sequence TAGTCTTG.	_ICU_WGS_Vietnam_Newton	DN536371G:G4	WGS	GENOMIC	RANDOM	Acinetobacter baumannii	Acinetobacter baumannii		HiSeq X Ten		dcefe0d0-9561-11e8-a57a-68b59976a384	ERC000011	SC	Wellcome Sanger Institute	2019-10-15T17:04:20Z	2019-02-26T12:02:03Z	public	ERS3185632	5453STDY7605466	ERS3185632	5453STDY7605466
ERR3595934	ERX3591805	ERP110599	ERS3185633	ERA2164854	PRJEB28400	SAMEA5379044	Wellcome Sanger Institute		Illumina sequencing of library DN536371G:H4, constructed from sample accession ERS3185633 for study accession ERP110599. This is part of an Illumina multiplexed sequencing run (27097_7). This submission includes reads tagged with the sequence TTCCATTG.	_ICU_WGS_Vietnam_Newton	DN536371G:H4	WGS	GENOMIC	RANDOM	Acinetobacter baumannii	Acinetobacter baumannii		HiSeq X Ten		dcfa600a-9561-11e8-a57a-68b59976a384	ERC000011	SC	Wellcome Sanger Institute	2019-10-15T17:04:20Z	2019-02-26T12:02:03Z	public	ERS3185633	5453STDY7605467	ERS3185633	5453STDY7605467
ERR3595935	ERX3591806	ERP110599	ERS3185634	ERA2164854	PRJEB28400	SAMEA5379045	Wellcome Sanger Institute		Illumina sequencing of library DN536371G:A5, constructed from sample accession ERS3185634 for study accession ERP110599. This is part of an Illumina multiplexed sequencing run (27097_7). This submission includes reads tagged with the sequence TCGAAGTG.	_ICU_WGS_Vietnam_Newton	DN536371G:A5	WGS	GENOMIC	RANDOM	Acinetobacter baumannii	Acinetobacter baumannii		HiSeq X Ten		dd04eff2-9561-11e8-a57a-68b59976a384	ERC000011	SC	Wellcome Sanger Institute	2019-10-15T17:04:20Z	2019-02-26T12:02:03Z	public	ERS3185634	5453STDY7605468	ERS3185634	5453STDY7605468
ERR3595982	ERX3591853	ERP110599	ERS3185246	ERA2164854	PRJEB28400	SAMEA5378656	Wellcome Sanger Institute		Illumina sequencing of library DN536371G:H10, constructed from sample accession ERS3185246 for study accession ERP110599. This is part of an Illumina multiplexed sequencing run (27097_7). This submission includes reads tagged with the sequence GTCGCTAT.	_ICU_WGS_Vietnam_Newton	DN536371G:H10	WGS	GENOMIC	RANDOM	Acinetobacter baumannii	Acinetobacter baumannii		HiSeq X Ten		c0aee40c-9561-11e8-a57a-68b59976a384	ERC000011	SC	Wellcome Sanger Institute	2019-10-15T17:04:20Z	2019-02-26T11:58:51Z	public	ERS3185246	5453STDY7605076	ERS3185246	5453STDY7605076
ERR3595986	ERX3591857	ERP110599	ERS3185487	ERA2164854	PRJEB28400	SAMEA5378898	Wellcome Sanger Institute		Illumina sequencing of library DN536371G:D11, constructed from sample accession ERS3185487 for study accession ERP110599. This is part of an Illumina multiplexed sequencing run (27097_7). This submission includes reads tagged with the sequence GTAAGGTG.	_ICU_WGS_Vietnam_Newton	DN536371G:D11	WGS	GENOMIC	RANDOM	Acinetobacter baumannii	Acinetobacter baumannii		HiSeq X Ten		d3b5e712-9561-11e8-a57a-68b59976a384	ERC000011	SC	Wellcome Sanger Institute	2019-10-15T17:04:20Z	2019-02-26T12:00:52Z	public	ERS3185487	5453STDY7605320	ERS3185487	5453STDY7605320
ERR3595987	ERX3591858	ERP110599	ERS3185488	ERA2164854	PRJEB28400	SAMEA5378899	Wellcome Sanger Institute		Illumina sequencing of library DN536371G:E11, constructed from sample accession ERS3185488 for study accession ERP110599. This is part of an Illumina multiplexed sequencing run (27097_7). This submission includes reads tagged with the sequence GAGGATGG.	_ICU_WGS_Vietnam_Newton	DN536371G:E11	WGS	GENOMIC	RANDOM	Acinetobacter baumannii	Acinetobacter baumannii		HiSeq X Ten		d3be85ac-9561-11e8-a57a-68b59976a384	ERC000011	SC	Wellcome Sanger Institute	2019-10-15T17:04:20Z	2019-02-26T12:00:52Z	public	ERS3185488	5453STDY7605321	ERS3185488	5453STDY7605321
ERR3595988	ERX3591859	ERP110599	ERS3185494	ERA2164854	PRJEB28400	SAMEA5378905	Wellcome Sanger Institute		Illumina sequencing of library DN536371G:F11, constructed from sample accession ERS3185494 for study accession ERP110599. This is part of an Illumina multiplexed sequencing run (27097_7). This submission includes reads tagged with the sequence GTTGTCGG.	_ICU_WGS_Vietnam_Newton	DN536371G:F11	WGS	GENOMIC	RANDOM	Acinetobacter baumannii	Acinetobacter baumannii		HiSeq X Ten		d3f88194-9561-11e8-a57a-68b59976a384	ERC000011	SC	Wellcome Sanger Institute	2019-10-15T17:04:20Z	2019-02-26T12:00:55Z	public	ERS3185494	5453STDY7605327	ERS3185494	5453STDY7605327
ERR3595989	ERX3591860	ERP110599	ERS3185553	ERA2164854	PRJEB28400	SAMEA5378964	Wellcome Sanger Institute		Illumina sequencing of library DN536371G:G11, constructed from sample accession ERS3185553 for study accession ERP110599. This is part of an Illumina multiplexed sequencing run (27097_7). This submission includes reads tagged with the sequence GGATTAGG.	_ICU_WGS_Vietnam_Newton	DN536371G:G11	WGS	GENOMIC	RANDOM	Acinetobacter baumannii	Acinetobacter baumannii		HiSeq X Ten		d6a703ac-9561-11e8-a57a-68b59976a384	ERC000011	SC	Wellcome Sanger Institute	2019-10-15T17:04:20Z	2019-02-26T12:01:26Z	public	ERS3185553	5453STDY7605386	ERS3185553	5453STDY7605386
ERR3595941	ERX3591812	ERP110599	ERS3185640	ERA2164854	PRJEB28400	SAMEA5379051	Wellcome Sanger Institute		Illumina sequencing of library DN536371G:G5, constructed from sample accession ERS3185640 for study accession ERP110599. This is part of an Illumina multiplexed sequencing run (27097_7). This submission includes reads tagged with the sequence TCAGGAGG.	_ICU_WGS_Vietnam_Newton	DN536371G:G5	WGS	GENOMIC	RANDOM	Acinetobacter baumannii	Acinetobacter baumannii		HiSeq X Ten		dd4e4cf6-9561-11e8-a57a-68b59976a384	ERC000011	SC	Wellcome Sanger Institute	2019-10-15T17:04:20Z	2019-02-26T12:02:06Z	public	ERS3185640	5453STDY7605474	ERS3185640	5453STDY7605474
ERR3595944	ERX3591815	ERP110599	ERS3185643	ERA2164854	PRJEB28400	SAMEA5379054	Wellcome Sanger Institute		Illumina sequencing of library DN536371G:B6, constructed from sample accession ERS3185643 for study accession ERP110599. This is part of an Illumina multiplexed sequencing run (27097_7). This submission includes reads tagged with the sequence TGTATGCG.	_ICU_WGS_Vietnam_Newton	DN536371G:B6	WGS	GENOMIC	RANDOM	Acinetobacter baumannii	Acinetobacter baumannii		HiSeq X Ten		dd774cc8-9561-11e8-a57a-68b59976a384	ERC000011	SC	Wellcome Sanger Institute	2019-10-15T17:04:20Z	2019-02-26T12:02:07Z	public	ERS3185643	5453STDY7605477	ERS3185643	5453STDY7605477
ERR3595948	ERX3591819	ERP110599	ERS3185647	ERA2164854	PRJEB28400	SAMEA5379058	Wellcome Sanger Institute		Illumina sequencing of library DN536371G:F6, constructed from sample accession ERS3185647 for study accession ERP110599. This is part of an Illumina multiplexed sequencing run (27097_7). This submission includes reads tagged with the sequence TCAGATTC.	_ICU_WGS_Vietnam_Newton	DN536371G:F6	WGS	GENOMIC	RANDOM	Acinetobacter baumannii	Acinetobacter baumannii		HiSeq X Ten		ddb01490-9561-11e8-a57a-68b59976a384	ERC000011	SC	Wellcome Sanger Institute	2019-10-15T17:04:20Z	2019-02-26T12:02:09Z	public	ERS3185647	5453STDY7605481	ERS3185647	5453STDY7605481
ERR3595953	ERX3591824	ERP110599	ERS3185652	ERA2164854	PRJEB28400	SAMEA5379063	Wellcome Sanger Institute		Illumina sequencing of library DN536371G:C7, constructed from sample accession ERS3185652 for study accession ERP110599. This is part of an Illumina multiplexed sequencing run (27097_7). This submission includes reads tagged with the sequence TTACTCGC.	_ICU_WGS_Vietnam_Newton	DN536371G:C7	WGS	GENOMIC	RANDOM	Acinetobacter baumannii	Acinetobacter baumannii		HiSeq X Ten		de038d82-9561-11e8-a57a-68b59976a384	ERC000011	SC	Wellcome Sanger Institute	2019-10-15T17:04:20Z	2019-02-26T12:02:12Z	public	ERS3185652	5453STDY7605486	ERS3185652	5453STDY7605486
ERR3595959	ERX3591830	ERP110599	ERS3185660	ERA2164854	PRJEB28400	SAMEA5379071	Wellcome Sanger Institute		Illumina sequencing of library DN536371G:A8, constructed from sample accession ERS3185660 for study accession ERP110599. This is part of an Illumina multiplexed sequencing run (27097_7). This submission includes reads tagged with the sequence TCTACGAC.	_ICU_WGS_Vietnam_Newton	DN536371G:A8	WGS	GENOMIC	RANDOM	Acinetobacter baumannii	Acinetobacter baumannii		HiSeq X Ten		de766d70-9561-11e8-a57a-68b59976a384	ERC000011	SC	Wellcome Sanger Institute	2019-10-15T17:04:20Z	2019-02-26T12:02:16Z	public	ERS3185660	5453STDY7605494	ERS3185660	5453STDY7605494
ERR3595960	ERX3591831	ERP110599	ERS3185661	ERA2164854	PRJEB28400	SAMEA5379072	Wellcome Sanger Institute		Illumina sequencing of library DN536371G:B8, constructed from sample accession ERS3185661 for study accession ERP110599. This is part of an Illumina multiplexed sequencing run (27097_7). This submission includes reads tagged with the sequence TGACAGAC.	_ICU_WGS_Vietnam_Newton	DN536371G:B8	WGS	GENOMIC	RANDOM	Acinetobacter baumannii	Acinetobacter baumannii		HiSeq X Ten		de83b106-9561-11e8-a57a-68b59976a384	ERC000011	SC	Wellcome Sanger Institute	2019-10-15T17:04:20Z	2019-02-26T12:02:17Z	public	ERS3185661	5453STDY7605495	ERS3185661	5453STDY7605495
ERR3585167	ERX3581109	ERP110599	ERS3184922	ERA2160773	PRJEB28400	SAMEA5378332	Wellcome Sanger Institute		Illumina sequencing of library DN536328D:F3, constructed from sample accession ERS3184922 for study accession ERP110599. This is part of an Illumina multiplexed sequencing run (26994_7). This submission includes reads tagged with the sequence TGATACGT.	_ICU_WGS_Vietnam_Newton	DN536328D:F3	WGS	GENOMIC	RANDOM	Acinetobacter baumannii	Acinetobacter baumannii		HiSeq X Ten		aaf45eb2-9561-11e8-a57a-68b59976a384	ERC000011	SC	Wellcome Sanger Institute	2019-10-08T17:04:19Z	2019-02-26T11:56:07Z	public	ERS3184922	5453STDY7604758	ERS3184922	5453STDY7604758
ERR3585172	ERX3581114	ERP110599	ERS3184927	ERA2160773	PRJEB28400	SAMEA5378337	Wellcome Sanger Institute		Illumina sequencing of library DN536328D:C4, constructed from sample accession ERS3184927 for study accession ERP110599. This is part of an Illumina multiplexed sequencing run (26994_7). This submission includes reads tagged with the sequence TAGTGACT.	_ICU_WGS_Vietnam_Newton	DN536328D:C4	WGS	GENOMIC	RANDOM	Acinetobacter baumannii	Acinetobacter baumannii		HiSeq X Ten		ab22074a-9561-11e8-a57a-68b59976a384	ERC000011	SC	Wellcome Sanger Institute	2019-10-08T17:04:19Z	2019-02-26T11:56:09Z	public	ERS3184927	5453STDY7604763	ERS3184927	5453STDY7604763
ERR3585174	ERX3581116	ERP110599	ERS3184929	ERA2160773	PRJEB28400	SAMEA5378339	Wellcome Sanger Institute		Illumina sequencing of library DN536328D:E4, constructed from sample accession ERS3184929 for study accession ERP110599. This is part of an Illumina multiplexed sequencing run (26994_7). This submission includes reads tagged with the sequence TCCTCAAT.	_ICU_WGS_Vietnam_Newton	DN536328D:E4	WGS	GENOMIC	RANDOM	Acinetobacter baumannii	Acinetobacter baumannii		HiSeq X Ten		ab33908c-9561-11e8-a57a-68b59976a384	ERC000011	SC	Wellcome Sanger Institute	2019-10-08T17:04:19Z	2019-02-26T11:56:10Z	public	ERS3184929	5453STDY7604765	ERS3184929	5453STDY7604765
ERR3585176	ERX3581118	ERP110599	ERS3184931	ERA2160773	PRJEB28400	SAMEA5378341	Wellcome Sanger Institute		Illumina sequencing of library DN536328D:G4, constructed from sample accession ERS3184931 for study accession ERP110599. This is part of an Illumina multiplexed sequencing run (26994_7). This submission includes reads tagged with the sequence TAGTCTTG.	_ICU_WGS_Vietnam_Newton	DN536328D:G4	WGS	GENOMIC	RANDOM	Acinetobacter baumannii	Acinetobacter baumannii		HiSeq X Ten		ab45b78a-9561-11e8-a57a-68b59976a384	ERC000011	SC	Wellcome Sanger Institute	2019-10-08T17:04:19Z	2019-02-26T11:56:12Z	public	ERS3184931	5453STDY7604767	ERS3184931	5453STDY7604767
ERR3585177	ERX3581119	ERP110599	ERS3184932	ERA2160773	PRJEB28400	SAMEA5378342	Wellcome Sanger Institute		Illumina sequencing of library DN536328D:H4, constructed from sample accession ERS3184932 for study accession ERP110599. This is part of an Illumina multiplexed sequencing run (26994_7). This submission includes reads tagged with the sequence TTCCATTG.	_ICU_WGS_Vietnam_Newton	DN536328D:H4	WGS	GENOMIC	RANDOM	Acinetobacter baumannii	Acinetobacter baumannii		HiSeq X Ten		ab4edc20-9561-11e8-a57a-68b59976a384	ERC000011	SC	Wellcome Sanger Institute	2019-10-08T17:04:19Z	2019-02-26T11:56:12Z	public	ERS3184932	5453STDY7604768	ERS3184932	5453STDY7604768
ERR3585189	ERX3581131	ERP110599	ERS3184952	ERA2160773	PRJEB28400	SAMEA5378362	Wellcome Sanger Institute		Illumina sequencing of library DN536328D:D6, constructed from sample accession ERS3184952 for study accession ERP110599. This is part of an Illumina multiplexed sequencing run (26994_7). This submission includes reads tagged with the sequence TGGCTCAG.	_ICU_WGS_Vietnam_Newton	DN536328D:D6	WGS	GENOMIC	RANDOM	Acinetobacter baumannii	Acinetobacter baumannii		HiSeq X Ten		abbed0e8-9561-11e8-a57a-68b59976a384	ERC000011	SC	Wellcome Sanger Institute	2019-10-08T17:04:19Z	2019-02-26T11:56:21Z	public	ERS3184952	5453STDY7604780	ERS3184952	5453STDY7604780
ERR3585191	ERX3581133	ERP110599	ERS3184954	ERA2160773	PRJEB28400	SAMEA5378364	Wellcome Sanger Institute		Illumina sequencing of library DN536328D:F6, constructed from sample accession ERS3184954 for study accession ERP110599. This is part of an Illumina multiplexed sequencing run (26994_7). This submission includes reads tagged with the sequence TCAGATTC.	_ICU_WGS_Vietnam_Newton	DN536328D:F6	WGS	GENOMIC	RANDOM	Acinetobacter baumannii	Acinetobacter baumannii		HiSeq X Ten		abd1b7b2-9561-11e8-a57a-68b59976a384	ERC000011	SC	Wellcome Sanger Institute	2019-10-08T17:04:19Z	2019-02-26T11:56:22Z	public	ERS3184954	5453STDY7604782	ERS3184954	5453STDY7604782
ERR3585208	ERX3581150	ERP110599	ERS3184971	ERA2160773	PRJEB28400	SAMEA5378381	Wellcome Sanger Institute		Illumina sequencing of library DN536328D:G8, constructed from sample accession ERS3184971 for study accession ERP110599. This is part of an Illumina multiplexed sequencing run (26994_7). This submission includes reads tagged with the sequence TGTGAAGA.	_ICU_WGS_Vietnam_Newton	DN536328D:G8	WGS	GENOMIC	RANDOM	Acinetobacter baumannii	Acinetobacter baumannii		HiSeq X Ten		ac6a5242-9561-11e8-a57a-68b59976a384	ERC000011	SC	Wellcome Sanger Institute	2019-10-08T17:04:19Z	2019-02-26T11:56:30Z	public	ERS3184971	5453STDY7604799	ERS3184971	5453STDY7604799
ERR3585209	ERX3581151	ERP110599	ERS3184972	ERA2160773	PRJEB28400	SAMEA5378382	Wellcome Sanger Institute		Illumina sequencing of library DN536328D:H8, constructed from sample accession ERS3184972 for study accession ERP110599. This is part of an Illumina multiplexed sequencing run (26994_7). This submission includes reads tagged with the sequence TCTCTTCA.	_ICU_WGS_Vietnam_Newton	DN536328D:H8	WGS	GENOMIC	RANDOM	Acinetobacter baumannii	Acinetobacter baumannii		HiSeq X Ten		ac7573e8-9561-11e8-a57a-68b59976a384	ERC000011	SC	Wellcome Sanger Institute	2019-10-08T17:04:19Z	2019-02-26T11:56:30Z	public	ERS3184972	5453STDY7604800	ERS3184972	5453STDY7604800
ERR3585211	ERX3581153	ERP110599	ERS3184974	ERA2160773	PRJEB28400	SAMEA5378384	Wellcome Sanger Institute		Illumina sequencing of library DN536328D:B9, constructed from sample accession ERS3184974 for study accession ERP110599. This is part of an Illumina multiplexed sequencing run (26994_7). This submission includes reads tagged with the sequence TGAAGCCA.	_ICU_WGS_Vietnam_Newton	DN536328D:B9	WGS	GENOMIC	RANDOM	Acinetobacter baumannii	Acinetobacter baumannii		HiSeq X Ten		ac872822-9561-11e8-a57a-68b59976a384	ERC000011	SC	Wellcome Sanger Institute	2019-10-08T17:04:19Z	2019-02-26T11:56:32Z	public	ERS3184974	5453STDY7604802	ERS3184974	5453STDY7604802
ERR3585215	ERX3581157	ERP110599	ERS3184978	ERA2160773	PRJEB28400	SAMEA5378388	Wellcome Sanger Institute		Illumina sequencing of library DN536328D:F9, constructed from sample accession ERS3184978 for study accession ERP110599. This is part of an Illumina multiplexed sequencing run (26994_7). This submission includes reads tagged with the sequence GATCTCTT.	_ICU_WGS_Vietnam_Newton	DN536328D:F9	WGS	GENOMIC	RANDOM	Acinetobacter baumannii	Acinetobacter baumannii		HiSeq X Ten		acac378e-9561-11e8-a57a-68b59976a384	ERC000011	SC	Wellcome Sanger Institute	2019-10-08T17:04:19Z	2019-02-26T11:56:33Z	public	ERS3184978	5453STDY7604806	ERS3184978	5453STDY7604806
ERR3585216	ERX3581158	ERP110599	ERS3184979	ERA2160773	PRJEB28400	SAMEA5378389	Wellcome Sanger Institute		Illumina sequencing of library DN536328D:G9, constructed from sample accession ERS3184979 for study accession ERP110599. This is part of an Illumina multiplexed sequencing run (26994_7). This submission includes reads tagged with the sequence GTGTCCTT.	_ICU_WGS_Vietnam_Newton	DN536328D:G9	WGS	GENOMIC	RANDOM	Acinetobacter baumannii	Acinetobacter baumannii		HiSeq X Ten		acb52af6-9561-11e8-a57a-68b59976a384	ERC000011	SC	Wellcome Sanger Institute	2019-10-08T17:04:19Z	2019-02-26T11:56:34Z	public	ERS3184979	5453STDY7604807	ERS3184979	5453STDY7604807
ERR3585218	ERX3581160	ERP110599	ERS3184981	ERA2160773	PRJEB28400	SAMEA5378391	Wellcome Sanger Institute		Illumina sequencing of library DN536328D:A10, constructed from sample accession ERS3184981 for study accession ERP110599. This is part of an Illumina multiplexed sequencing run (26994_7). This submission includes reads tagged with the sequence GCAACATT.	_ICU_WGS_Vietnam_Newton	DN536328D:A10	WGS	GENOMIC	RANDOM	Acinetobacter baumannii	Acinetobacter baumannii		HiSeq X Ten		acc8311e-9561-11e8-a57a-68b59976a384	ERC000011	SC	Wellcome Sanger Institute	2019-10-08T17:04:19Z	2019-02-26T11:56:35Z	public	ERS3184981	5453STDY7604809	ERS3184981	5453STDY7604809
ERR3585219	ERX3581161	ERP110599	ERS3184982	ERA2160773	PRJEB28400	SAMEA5378392	Wellcome Sanger Institute		Illumina sequencing of library DN536328D:B10, constructed from sample accession ERS3184982 for study accession ERP110599. This is part of an Illumina multiplexed sequencing run (26994_7). This submission includes reads tagged with the sequence GGTCGTGT.	_ICU_WGS_Vietnam_Newton	DN536328D:B10	WGS	GENOMIC	RANDOM	Acinetobacter baumannii	Acinetobacter baumannii		HiSeq X Ten		acd146dc-9561-11e8-a57a-68b59976a384	ERC000011	SC	Wellcome Sanger Institute	2019-10-08T17:04:19Z	2019-02-26T11:56:35Z	public	ERS3184982	5453STDY7604810	ERS3184982	5453STDY7604810
ERR3585221	ERX3581163	ERP110599	ERS3184984	ERA2160773	PRJEB28400	SAMEA5378394	Wellcome Sanger Institute		Illumina sequencing of library DN536328D:D10, constructed from sample accession ERS3184984 for study accession ERP110599. This is part of an Illumina multiplexed sequencing run (26994_7). This submission includes reads tagged with the sequence GTACATCT.	_ICU_WGS_Vietnam_Newton	DN536328D:D10	WGS	GENOMIC	RANDOM	Acinetobacter baumannii	Acinetobacter baumannii		HiSeq X Ten		ace36100-9561-11e8-a57a-68b59976a384	ERC000011	SC	Wellcome Sanger Institute	2019-10-08T17:04:19Z	2019-02-26T11:56:36Z	public	ERS3184984	5453STDY7604812	ERS3184984	5453STDY7604812
ERR3585223	ERX3581165	ERP110599	ERS3184986	ERA2160773	PRJEB28400	SAMEA5378396	Wellcome Sanger Institute		Illumina sequencing of library DN536328D:F10, constructed from sample accession ERS3184986 for study accession ERP110599. This is part of an Illumina multiplexed sequencing run (26994_7). This submission includes reads tagged with the sequence GCATGGCT.	_ICU_WGS_Vietnam_Newton	DN536328D:F10	WGS	GENOMIC	RANDOM	Acinetobacter baumannii	Acinetobacter baumannii		HiSeq X Ten		acf581a0-9561-11e8-a57a-68b59976a384	ERC000011	SC	Wellcome Sanger Institute	2019-10-08T17:04:19Z	2019-02-26T11:56:37Z	public	ERS3184986	5453STDY7604814	ERS3184986	5453STDY7604814
ERR3585238	ERX3581180	ERP110599	ERS3185001	ERA2160773	PRJEB28400	SAMEA5378411	Wellcome Sanger Institute		Illumina sequencing of library DN536328D:E12, constructed from sample accession ERS3185001 for study accession ERP110599. This is part of an Illumina multiplexed sequencing run (26994_7). This submission includes reads tagged with the sequence GCACTGTC.	_ICU_WGS_Vietnam_Newton	DN536328D:E12	WGS	GENOMIC	RANDOM	Acinetobacter baumannii	Acinetobacter baumannii		HiSeq X Ten		b05ed7ba-9561-11e8-a57a-68b59976a384	ERC000011	SC	Wellcome Sanger Institute	2019-10-08T17:04:19Z	2019-02-26T11:56:44Z	public	ERS3185001	5453STDY7604830	ERS3185001	5453STDY7604830
ERR3585242	ERX3581184	ERP110599	ERS3185005	ERA2160773	PRJEB28400	SAMEA5378415	Wellcome Sanger Institute		Illumina sequencing of library DN536335C:A1, constructed from sample accession ERS3185005 for study accession ERP110599. This is part of an Illumina multiplexed sequencing run (26994_8). This submission includes reads tagged with the sequence ATCACGTT.	_ICU_WGS_Vietnam_Newton	DN536335C:A1	WGS	GENOMIC	RANDOM	Acinetobacter baumannii	Acinetobacter baumannii		HiSeq X Ten		b09dc448-9561-11e8-a57a-68b59976a384	ERC000011	SC	Wellcome Sanger Institute	2019-10-08T17:04:19Z	2019-02-26T11:56:46Z	public	ERS3185005	5453STDY7604834	ERS3185005	5453STDY7604834
ERR3585249	ERX3581191	ERP110599	ERS3185012	ERA2160773	PRJEB28400	SAMEA5378422	Wellcome Sanger Institute		Illumina sequencing of library DN536335C:H1, constructed from sample accession ERS3185012 for study accession ERP110599. This is part of an Illumina multiplexed sequencing run (26994_8). This submission includes reads tagged with the sequence ACTTGATG.	_ICU_WGS_Vietnam_Newton	DN536335C:H1	WGS	GENOMIC	RANDOM	Acinetobacter baumannii	Acinetobacter baumannii		HiSeq X Ten		b1100d96-9561-11e8-a57a-68b59976a384	ERC000011	SC	Wellcome Sanger Institute	2019-10-08T17:04:19Z	2019-02-26T11:56:50Z	public	ERS3185012	5453STDY7604841	ERS3185012	5453STDY7604841
ERR3585252	ERX3581194	ERP110599	ERS3185015	ERA2160773	PRJEB28400	SAMEA5378425	Wellcome Sanger Institute		Illumina sequencing of library DN536335C:C2, constructed from sample accession ERS3185015 for study accession ERP110599. This is part of an Illumina multiplexed sequencing run (26994_8). This submission includes reads tagged with the sequence GGCTACAG.	_ICU_WGS_Vietnam_Newton	DN536335C:C2	WGS	GENOMIC	RANDOM	Acinetobacter baumannii	Acinetobacter baumannii		HiSeq X Ten		b145b1e4-9561-11e8-a57a-68b59976a384	ERC000011	SC	Wellcome Sanger Institute	2019-10-08T17:04:19Z	2019-02-26T11:56:51Z	public	ERS3185015	5453STDY7604844	ERS3185015	5453STDY7604844
ERR3585258	ERX3581200	ERP110599	ERS3185021	ERA2160773	PRJEB28400	SAMEA5378431	Wellcome Sanger Institute		Illumina sequencing of library DN536335C:A3, constructed from sample accession ERS3185021 for study accession ERP110599. This is part of an Illumina multiplexed sequencing run (26994_8). This submission includes reads tagged with the sequence TGTACCTT.	_ICU_WGS_Vietnam_Newton	DN536335C:A3	WGS	GENOMIC	RANDOM	Acinetobacter baumannii	Acinetobacter baumannii		HiSeq X Ten		b1b98e20-9561-11e8-a57a-68b59976a384	ERC000011	SC	Wellcome Sanger Institute	2019-10-08T17:04:19Z	2019-02-26T11:56:55Z	public	ERS3185021	5453STDY7604850	ERS3185021	5453STDY7604850
ERR3585261	ERX3581203	ERP110599	ERS3185024	ERA2160773	PRJEB28400	SAMEA5378434	Wellcome Sanger Institute		Illumina sequencing of library DN536335C:D3, constructed from sample accession ERS3185024 for study accession ERP110599. This is part of an Illumina multiplexed sequencing run (26994_8). This submission includes reads tagged with the sequence TTGGAGGT.	_ICU_WGS_Vietnam_Newton	DN536335C:D3	WGS	GENOMIC	RANDOM	Acinetobacter baumannii	Acinetobacter baumannii		HiSeq X Ten		b1e77c36-9561-11e8-a57a-68b59976a384	ERC000011	SC	Wellcome Sanger Institute	2019-10-08T17:04:19Z	2019-02-26T11:56:56Z	public	ERS3185024	5453STDY7604853	ERS3185024	5453STDY7604853
ERR3585266	ERX3581208	ERP110599	ERS3185029	ERA2160773	PRJEB28400	SAMEA5378439	Wellcome Sanger Institute		Illumina sequencing of library DN536335C:A4, constructed from sample accession ERS3185029 for study accession ERP110599. This is part of an Illumina multiplexed sequencing run (26994_8). This submission includes reads tagged with the sequence TGCGATCT.	_ICU_WGS_Vietnam_Newton	DN536335C:A4	WGS	GENOMIC	RANDOM	Acinetobacter baumannii	Acinetobacter baumannii		HiSeq X Ten		b229df9a-9561-11e8-a57a-68b59976a384	ERC000011	SC	Wellcome Sanger Institute	2019-10-08T17:04:19Z	2019-02-26T11:56:59Z	public	ERS3185029	5453STDY7604858	ERS3185029	5453STDY7604858
ERR3585267	ERX3581209	ERP110599	ERS3185030	ERA2160773	PRJEB28400	SAMEA5378440	Wellcome Sanger Institute		Illumina sequencing of library DN536335C:B4, constructed from sample accession ERS3185030 for study accession ERP110599. This is part of an Illumina multiplexed sequencing run (26994_8). This submission includes reads tagged with the sequence TTCCTGCT.	_ICU_WGS_Vietnam_Newton	DN536335C:B4	WGS	GENOMIC	RANDOM	Acinetobacter baumannii	Acinetobacter baumannii		HiSeq X Ten		b2349944-9561-11e8-a57a-68b59976a384	ERC000011	SC	Wellcome Sanger Institute	2019-10-08T17:04:19Z	2019-02-26T11:57:00Z	public	ERS3185030	5453STDY7604859	ERS3185030	5453STDY7604859
ERR3585273	ERX3581215	ERP110599	ERS3185036	ERA2160773	PRJEB28400	SAMEA5378446	Wellcome Sanger Institute		Illumina sequencing of library DN536335C:H4, constructed from sample accession ERS3185036 for study accession ERP110599. This is part of an Illumina multiplexed sequencing run (26994_8). This submission includes reads tagged with the sequence TTCCATTG.	_ICU_WGS_Vietnam_Newton	DN536335C:H4	WGS	GENOMIC	RANDOM	Acinetobacter baumannii	Acinetobacter baumannii		HiSeq X Ten		b273626e-9561-11e8-a57a-68b59976a384	ERC000011	SC	Wellcome Sanger Institute	2019-10-08T17:04:19Z	2019-02-26T11:57:02Z	public	ERS3185036	5453STDY7604865	ERS3185036	5453STDY7604865
ERR3585277	ERX3581219	ERP110599	ERS3185040	ERA2160773	PRJEB28400	SAMEA5378450	Wellcome Sanger Institute		Illumina sequencing of library DN536335C:D5, constructed from sample accession ERS3185040 for study accession ERP110599. This is part of an Illumina multiplexed sequencing run (26994_8). This submission includes reads tagged with the sequence TGAACTGG.	_ICU_WGS_Vietnam_Newton	DN536335C:D5	WGS	GENOMIC	RANDOM	Acinetobacter baumannii	Acinetobacter baumannii		HiSeq X Ten		b29f3f56-9561-11e8-a57a-68b59976a384	ERC000011	SC	Wellcome Sanger Institute	2019-10-08T17:04:19Z	2019-02-26T11:57:04Z	public	ERS3185040	5453STDY7604869	ERS3185040	5453STDY7604869
ERR3585280	ERX3581222	ERP110599	ERS3185043	ERA2160773	PRJEB28400	SAMEA5378453	Wellcome Sanger Institute		Illumina sequencing of library DN536335C:G5, constructed from sample accession ERS3185043 for study accession ERP110599. This is part of an Illumina multiplexed sequencing run (26994_8). This submission includes reads tagged with the sequence TCAGGAGG.	_ICU_WGS_Vietnam_Newton	DN536335C:G5	WGS	GENOMIC	RANDOM	Acinetobacter baumannii	Acinetobacter baumannii		HiSeq X Ten		b2bf1178-9561-11e8-a57a-68b59976a384	ERC000011	SC	Wellcome Sanger Institute	2019-10-08T17:04:19Z	2019-02-26T11:57:05Z	public	ERS3185043	5453STDY7604872	ERS3185043	5453STDY7604872
ERR3585284	ERX3581226	ERP110599	ERS3185047	ERA2160773	PRJEB28400	SAMEA5378457	Wellcome Sanger Institute		Illumina sequencing of library DN536335C:C6, constructed from sample accession ERS3185047 for study accession ERP110599. This is part of an Illumina multiplexed sequencing run (26994_8). This submission includes reads tagged with the sequence TCATTGAG.	_ICU_WGS_Vietnam_Newton	DN536335C:C6	WGS	GENOMIC	RANDOM	Acinetobacter baumannii	Acinetobacter baumannii		HiSeq X Ten		b2ed74b4-9561-11e8-a57a-68b59976a384	ERC000011	SC	Wellcome Sanger Institute	2019-10-08T17:04:19Z	2019-02-26T11:57:08Z	public	ERS3185047	5453STDY7604876	ERS3185047	5453STDY7604876
ERR3585285	ERX3581227	ERP110599	ERS3185048	ERA2160773	PRJEB28400	SAMEA5378458	Wellcome Sanger Institute		Illumina sequencing of library DN536335C:D6, constructed from sample accession ERS3185048 for study accession ERP110599. This is part of an Illumina multiplexed sequencing run (26994_8). This submission includes reads tagged with the sequence TGGCTCAG.	_ICU_WGS_Vietnam_Newton	DN536335C:D6	WGS	GENOMIC	RANDOM	Acinetobacter baumannii	Acinetobacter baumannii		HiSeq X Ten		b2f7da4e-9561-11e8-a57a-68b59976a384	ERC000011	SC	Wellcome Sanger Institute	2019-10-08T17:04:19Z	2019-02-26T11:57:08Z	public	ERS3185048	5453STDY7604877	ERS3185048	5453STDY7604877
ERR3585286	ERX3581228	ERP110599	ERS3185049	ERA2160773	PRJEB28400	SAMEA5378459	Wellcome Sanger Institute		Illumina sequencing of library DN536335C:E6, constructed from sample accession ERS3185049 for study accession ERP110599. This is part of an Illumina multiplexed sequencing run (26994_8). This submission includes reads tagged with the sequence TATGCCAG.	_ICU_WGS_Vietnam_Newton	DN536335C:E6	WGS	GENOMIC	RANDOM	Acinetobacter baumannii	Acinetobacter baumannii		HiSeq X Ten		b3025b0e-9561-11e8-a57a-68b59976a384	ERC000011	SC	Wellcome Sanger Institute	2019-10-08T17:04:19Z	2019-02-26T11:57:08Z	public	ERS3185049	5453STDY7604878	ERS3185049	5453STDY7604878
ERR3585287	ERX3581229	ERP110599	ERS3185050	ERA2160773	PRJEB28400	SAMEA5378460	Wellcome Sanger Institute		Illumina sequencing of library DN536335C:F6, constructed from sample accession ERS3185050 for study accession ERP110599. This is part of an Illumina multiplexed sequencing run (26994_8). This submission includes reads tagged with the sequence TCAGATTC.	_ICU_WGS_Vietnam_Newton	DN536335C:F6	WGS	GENOMIC	RANDOM	Acinetobacter baumannii	Acinetobacter baumannii		HiSeq X Ten		b30e39b0-9561-11e8-a57a-68b59976a384	ERC000011	SC	Wellcome Sanger Institute	2019-10-08T17:04:19Z	2019-02-26T11:57:09Z	public	ERS3185050	5453STDY7604879	ERS3185050	5453STDY7604879
ERR3585291	ERX3581233	ERP110599	ERS3185054	ERA2160773	PRJEB28400	SAMEA5378464	Wellcome Sanger Institute		Illumina sequencing of library DN536335C:B7, constructed from sample accession ERS3185054 for study accession ERP110599. This is part of an Illumina multiplexed sequencing run (26994_8). This submission includes reads tagged with the sequence TATGTGGC.	_ICU_WGS_Vietnam_Newton	DN536335C:B7	WGS	GENOMIC	RANDOM	Acinetobacter baumannii	Acinetobacter baumannii		HiSeq X Ten		b338b122-9561-11e8-a57a-68b59976a384	ERC000011	SC	Wellcome Sanger Institute	2019-10-08T17:04:19Z	2019-02-26T11:57:11Z	public	ERS3185054	5453STDY7604883	ERS3185054	5453STDY7604883
ERR3585292	ERX3581234	ERP110599	ERS3185055	ERA2160773	PRJEB28400	SAMEA5378465	Wellcome Sanger Institute		Illumina sequencing of library DN536335C:C7, constructed from sample accession ERS3185055 for study accession ERP110599. This is part of an Illumina multiplexed sequencing run (26994_8). This submission includes reads tagged with the sequence TTACTCGC.	_ICU_WGS_Vietnam_Newton	DN536335C:C7	WGS	GENOMIC	RANDOM	Acinetobacter baumannii	Acinetobacter baumannii		HiSeq X Ten		b3434704-9561-11e8-a57a-68b59976a384	ERC000011	SC	Wellcome Sanger Institute	2019-10-08T17:04:19Z	2019-02-26T11:57:11Z	public	ERS3185055	5453STDY7604884	ERS3185055	5453STDY7604884
ERR3585308	ERX3581250	ERP110599	ERS3185071	ERA2160773	PRJEB28400	SAMEA5378481	Wellcome Sanger Institute		Illumina sequencing of library DN536335C:C9, constructed from sample accession ERS3185071 for study accession ERP110599. This is part of an Illumina multiplexed sequencing run (26994_8). This submission includes reads tagged with the sequence TACCACCA.	_ICU_WGS_Vietnam_Newton	DN536335C:C9	WGS	GENOMIC	RANDOM	Acinetobacter baumannii	Acinetobacter baumannii		HiSeq X Ten		b3fd9a3c-9561-11e8-a57a-68b59976a384	ERC000011	SC	Wellcome Sanger Institute	2019-10-08T17:04:19Z	2019-02-26T11:57:19Z	public	ERS3185071	5453STDY7604900	ERS3185071	5453STDY7604900
ERR3585309	ERX3581251	ERP110599	ERS3185072	ERA2160773	PRJEB28400	SAMEA5378482	Wellcome Sanger Institute		Illumina sequencing of library DN536335C:D9, constructed from sample accession ERS3185072 for study accession ERP110599. This is part of an Illumina multiplexed sequencing run (26994_8). This submission includes reads tagged with the sequence TGCGTGAA.	_ICU_WGS_Vietnam_Newton	DN536335C:D9	WGS	GENOMIC	RANDOM	Acinetobacter baumannii	Acinetobacter baumannii		HiSeq X Ten		b4081ab6-9561-11e8-a57a-68b59976a384	ERC000011	SC	Wellcome Sanger Institute	2019-10-08T17:04:19Z	2019-02-26T11:57:19Z	public	ERS3185072	5453STDY7604901	ERS3185072	5453STDY7604901
ERR3585313	ERX3581255	ERP110599	ERS3185076	ERA2160773	PRJEB28400	SAMEA5378486	Wellcome Sanger Institute		Illumina sequencing of library DN536335C:H9, constructed from sample accession ERS3185076 for study accession ERP110599. This is part of an Illumina multiplexed sequencing run (26994_8). This submission includes reads tagged with the sequence GACGGATT.	_ICU_WGS_Vietnam_Newton	DN536335C:H9	WGS	GENOMIC	RANDOM	Acinetobacter baumannii	Acinetobacter baumannii		HiSeq X Ten		b43abaac-9561-11e8-a57a-68b59976a384	ERC000011	SC	Wellcome Sanger Institute	2019-10-08T17:04:19Z	2019-02-26T11:57:22Z	public	ERS3185076	5453STDY7604905	ERS3185076	5453STDY7604905
ERR3585316	ERX3581258	ERP110599	ERS3185079	ERA2160773	PRJEB28400	SAMEA5378489	Wellcome Sanger Institute		Illumina sequencing of library DN536335C:C10, constructed from sample accession ERS3185079 for study accession ERP110599. This is part of an Illumina multiplexed sequencing run (26994_8). This submission includes reads tagged with the sequence GAATCTGT.	_ICU_WGS_Vietnam_Newton	DN536335C:C10	WGS	GENOMIC	RANDOM	Acinetobacter baumannii	Acinetobacter baumannii		HiSeq X Ten		b4611de6-9561-11e8-a57a-68b59976a384	ERC000011	SC	Wellcome Sanger Institute	2019-10-08T17:04:19Z	2019-02-26T11:57:23Z	public	ERS3185079	5453STDY7604908	ERS3185079	5453STDY7604908
ERR3585319	ERX3581261	ERP110599	ERS3185082	ERA2160773	PRJEB28400	SAMEA5378492	Wellcome Sanger Institute		Illumina sequencing of library DN536335C:F10, constructed from sample accession ERS3185082 for study accession ERP110599. This is part of an Illumina multiplexed sequencing run (26994_8). This submission includes reads tagged with the sequence GCATGGCT.	_ICU_WGS_Vietnam_Newton	DN536335C:F10	WGS	GENOMIC	RANDOM	Acinetobacter baumannii	Acinetobacter baumannii		HiSeq X Ten		b484133c-9561-11e8-a57a-68b59976a384	ERC000011	SC	Wellcome Sanger Institute	2019-10-08T17:04:19Z	2019-02-26T11:57:25Z	public	ERS3185082	5453STDY7604911	ERS3185082	5453STDY7604911
ERR3585324	ERX3581266	ERP110599	ERS3185087	ERA2160773	PRJEB28400	SAMEA5378497	Wellcome Sanger Institute		Illumina sequencing of library DN536335C:C11, constructed from sample accession ERS3185087 for study accession ERP110599. This is part of an Illumina multiplexed sequencing run (26994_8). This submission includes reads tagged with the sequence GCTCCTTG.	_ICU_WGS_Vietnam_Newton	DN536335C:C11	WGS	GENOMIC	RANDOM	Acinetobacter baumannii	Acinetobacter baumannii		HiSeq X Ten		b4c13456-9561-11e8-a57a-68b59976a384	ERC000011	SC	Wellcome Sanger Institute	2019-10-08T17:04:19Z	2019-02-26T11:57:28Z	public	ERS3185087	5453STDY7604916	ERS3185087	5453STDY7604916
ERR3585334	ERX3581276	ERP110599	ERS3185097	ERA2160773	PRJEB28400	SAMEA5378507	Wellcome Sanger Institute		Illumina sequencing of library DN536335C:E12, constructed from sample accession ERS3185097 for study accession ERP110599. This is part of an Illumina multiplexed sequencing run (26994_8). This submission includes reads tagged with the sequence GCACTGTC.	_ICU_WGS_Vietnam_Newton	DN536335C:E12	WGS	GENOMIC	RANDOM	Acinetobacter baumannii	Acinetobacter baumannii		HiSeq X Ten		b7bf5818-9561-11e8-a57a-68b59976a384	ERC000011	SC	Wellcome Sanger Institute	2019-10-08T17:04:19Z	2019-02-26T11:57:31Z	public	ERS3185097	5453STDY7604927	ERS3185097	5453STDY7604927
ERR3585335	ERX3581277	ERP110599	ERS3185098	ERA2160773	PRJEB28400	SAMEA5378508	Wellcome Sanger Institute		Illumina sequencing of library DN536335C:F12, constructed from sample accession ERS3185098 for study accession ERP110599. This is part of an Illumina multiplexed sequencing run (26994_8). This submission includes reads tagged with the sequence GCTAACTC.	_ICU_WGS_Vietnam_Newton	DN536335C:F12	WGS	GENOMIC	RANDOM	Acinetobacter baumannii	Acinetobacter baumannii		HiSeq X Ten		b7caee76-9561-11e8-a57a-68b59976a384	ERC000011	SC	Wellcome Sanger Institute	2019-10-08T17:04:19Z	2019-02-26T11:57:32Z	public	ERS3185098	5453STDY7604928	ERS3185098	5453STDY7604928
ERR3585336	ERX3581278	ERP110599	ERS3185099	ERA2160773	PRJEB28400	SAMEA5378509	Wellcome Sanger Institute		Illumina sequencing of library DN536335C:G12, constructed from sample accession ERS3185099 for study accession ERP110599. This is part of an Illumina multiplexed sequencing run (26994_8). This submission includes reads tagged with the sequence GATTCATC.	_ICU_WGS_Vietnam_Newton	DN536335C:G12	WGS	GENOMIC	RANDOM	Acinetobacter baumannii	Acinetobacter baumannii		HiSeq X Ten		b7e3e12e-9561-11e8-a57a-68b59976a384	ERC000011	SC	Wellcome Sanger Institute	2019-10-08T17:04:19Z	2019-02-26T11:57:32Z	public	ERS3185099	5453STDY7604929	ERS3185099	5453STDY7604929
ERR3585337	ERX3581279	ERP110599	ERS3185100	ERA2160773	PRJEB28400	SAMEA5378510	Wellcome Sanger Institute		Illumina sequencing of library DN536335C:H12, constructed from sample accession ERS3185100 for study accession ERP110599. This is part of an Illumina multiplexed sequencing run (26994_8). This submission includes reads tagged with the sequence GTCTTGGC.	_ICU_WGS_Vietnam_Newton	DN536335C:H12	WGS	GENOMIC	RANDOM	Acinetobacter baumannii	Acinetobacter baumannii		HiSeq X Ten		b7f00508-9561-11e8-a57a-68b59976a384	ERC000011	SC	Wellcome Sanger Institute	2019-10-08T17:04:19Z	2019-02-26T11:57:34Z	public	ERS3185100	5453STDY7604930	ERS3185100	5453STDY7604930
ERR3585338	ERX3581280	ERP110599	ERS3185101	ERA2160773	PRJEB28400	SAMEA5378511	Wellcome Sanger Institute		Illumina sequencing of library DN536341A:A1, constructed from sample accession ERS3185101 for study accession ERP110599. This is part of an Illumina multiplexed sequencing run (26994_8). This submission includes reads tagged with the sequence ATCACGTT.	_ICU_WGS_Vietnam_Newton	DN536341A:A1	WGS	GENOMIC	RANDOM	Acinetobacter baumannii	Acinetobacter baumannii		HiSeq X Ten		b7ff61ba-9561-11e8-a57a-68b59976a384	ERC000011	SC	Wellcome Sanger Institute	2019-10-08T17:04:19Z	2019-02-26T11:57:34Z	public	ERS3185101	5453STDY7604931	ERS3185101	5453STDY7604931
ERR3585339	ERX3581281	ERP110599	ERS3185102	ERA2160773	PRJEB28400	SAMEA5378512	Wellcome Sanger Institute		Illumina sequencing of library DN536341A:B1, constructed from sample accession ERS3185102 for study accession ERP110599. This is part of an Illumina multiplexed sequencing run (26994_8). This submission includes reads tagged with the sequence CGATGTTT.	_ICU_WGS_Vietnam_Newton	DN536341A:B1	WGS	GENOMIC	RANDOM	Acinetobacter baumannii	Acinetobacter baumannii		HiSeq X Ten		b80dc584-9561-11e8-a57a-68b59976a384	ERC000011	SC	Wellcome Sanger Institute	2019-10-08T17:04:19Z	2019-02-26T11:57:35Z	public	ERS3185102	5453STDY7604932	ERS3185102	5453STDY7604932
ERR3585340	ERX3581282	ERP110599	ERS3185103	ERA2160773	PRJEB28400	SAMEA5378513	Wellcome Sanger Institute		Illumina sequencing of library DN536341A:C1, constructed from sample accession ERS3185103 for study accession ERP110599. This is part of an Illumina multiplexed sequencing run (26994_8). This submission includes reads tagged with the sequence TTAGGCAT.	_ICU_WGS_Vietnam_Newton	DN536341A:C1	WGS	GENOMIC	RANDOM	Acinetobacter baumannii	Acinetobacter baumannii		HiSeq X Ten		b81bcdaa-9561-11e8-a57a-68b59976a384	ERC000011	SC	Wellcome Sanger Institute	2019-10-08T17:04:19Z	2019-02-26T11:57:35Z	public	ERS3185103	5453STDY7604933	ERS3185103	5453STDY7604933
ERR3585342	ERX3581284	ERP110599	ERS3185105	ERA2160773	PRJEB28400	SAMEA5378515	Wellcome Sanger Institute		Illumina sequencing of library DN536341A:E1, constructed from sample accession ERS3185105 for study accession ERP110599. This is part of an Illumina multiplexed sequencing run (26994_8). This submission includes reads tagged with the sequence ACAGTGGT.	_ICU_WGS_Vietnam_Newton	DN536341A:E1	WGS	GENOMIC	RANDOM	Acinetobacter baumannii	Acinetobacter baumannii		HiSeq X Ten		b83993d0-9561-11e8-a57a-68b59976a384	ERC000011	SC	Wellcome Sanger Institute	2019-10-08T17:04:19Z	2019-02-26T11:57:36Z	public	ERS3185105	5453STDY7604935	ERS3185105	5453STDY7604935
ERR3585007	ERX3580949	ERP110599	ERS3184371	ERA2160773	PRJEB28400	SAMEA5377780	Wellcome Sanger Institute		Illumina sequencing of library DN530976F:F7, constructed from sample accession ERS3184371 for study accession ERP110599. This is part of an Illumina multiplexed sequencing run (26994_6). This submission includes reads tagged with the sequence TGTTCTCC.	_ICU_WGS_Vietnam_Newton	DN530976F:F7	WGS	GENOMIC	RANDOM	Acinetobacter baumannii	Acinetobacter baumannii		HiSeq X Ten		80127e04-9561-11e8-a57a-68b59976a384	ERC000011	SC	Wellcome Sanger Institute	2019-10-08T17:04:19Z	2019-02-26T11:51:20Z	public	ERS3184371	5453STDY7604193	ERS3184371	5453STDY7604193
ERR3585008	ERX3580950	ERP110599	ERS3184372	ERA2160773	PRJEB28400	SAMEA5377781	Wellcome Sanger Institute		Illumina sequencing of library DN530976F:G7, constructed from sample accession ERS3184372 for study accession ERP110599. This is part of an Illumina multiplexed sequencing run (26994_6). This submission includes reads tagged with the sequence TTCGCACC.	_ICU_WGS_Vietnam_Newton	DN530976F:G7	WGS	GENOMIC	RANDOM	Acinetobacter baumannii	Acinetobacter baumannii		HiSeq X Ten		803037b4-9561-11e8-a57a-68b59976a384	ERC000011	SC	Wellcome Sanger Institute	2019-10-08T17:04:19Z	2019-02-26T11:51:20Z	public	ERS3184372	5453STDY7604194	ERS3184372	5453STDY7604194
ERR3585011	ERX3580953	ERP110599	ERS3184375	ERA2160773	PRJEB28400	SAMEA5377784	Wellcome Sanger Institute		Illumina sequencing of library DN530976F:B8, constructed from sample accession ERS3184375 for study accession ERP110599. This is part of an Illumina multiplexed sequencing run (26994_6). This submission includes reads tagged with the sequence TGACAGAC.	_ICU_WGS_Vietnam_Newton	DN530976F:B8	WGS	GENOMIC	RANDOM	Acinetobacter baumannii	Acinetobacter baumannii		HiSeq X Ten		805ed876-9561-11e8-a57a-68b59976a384	ERC000011	SC	Wellcome Sanger Institute	2019-10-08T17:04:19Z	2019-02-26T11:51:22Z	public	ERS3184375	5453STDY7604197	ERS3184375	5453STDY7604197
ERR3585014	ERX3580956	ERP110599	ERS3184378	ERA2160773	PRJEB28400	SAMEA5377787	Wellcome Sanger Institute		Illumina sequencing of library DN530976F:E8, constructed from sample accession ERS3184378 for study accession ERP110599. This is part of an Illumina multiplexed sequencing run (26994_6). This submission includes reads tagged with the sequence TGCTGATA.	_ICU_WGS_Vietnam_Newton	DN530976F:E8	WGS	GENOMIC	RANDOM	Acinetobacter baumannii	Acinetobacter baumannii		HiSeq X Ten		8076bf40-9561-11e8-a57a-68b59976a384	ERC000011	SC	Wellcome Sanger Institute	2019-10-08T17:04:19Z	2019-02-26T11:51:23Z	public	ERS3184378	5453STDY7604200	ERS3184378	5453STDY7604200
ERR3585020	ERX3580962	ERP110599	ERS3184384	ERA2160773	PRJEB28400	SAMEA5377793	Wellcome Sanger Institute		Illumina sequencing of library DN530976F:C9, constructed from sample accession ERS3184384 for study accession ERP110599. This is part of an Illumina multiplexed sequencing run (26994_6). This submission includes reads tagged with the sequence TACCACCA.	_ICU_WGS_Vietnam_Newton	DN530976F:C9	WGS	GENOMIC	RANDOM	Acinetobacter baumannii	Acinetobacter baumannii		HiSeq X Ten		80abb628-9561-11e8-a57a-68b59976a384	ERC000011	SC	Wellcome Sanger Institute	2019-10-08T17:04:19Z	2019-02-26T11:51:26Z	public	ERS3184384	5453STDY7604206	ERS3184384	5453STDY7604206
ERR3585024	ERX3580966	ERP110599	ERS3184388	ERA2160773	PRJEB28400	SAMEA5377797	Wellcome Sanger Institute		Illumina sequencing of library DN530976F:G9, constructed from sample accession ERS3184388 for study accession ERP110599. This is part of an Illumina multiplexed sequencing run (26994_6). This submission includes reads tagged with the sequence GTGTCCTT.	_ICU_WGS_Vietnam_Newton	DN530976F:G9	WGS	GENOMIC	RANDOM	Acinetobacter baumannii	Acinetobacter baumannii		HiSeq X Ten		80dc8208-9561-11e8-a57a-68b59976a384	ERC000011	SC	Wellcome Sanger Institute	2019-10-08T17:04:19Z	2019-02-26T11:51:28Z	public	ERS3184388	5453STDY7604210	ERS3184388	5453STDY7604210
ERR3585032	ERX3580974	ERP110599	ERS3184399	ERA2160773	PRJEB28400	SAMEA5377808	Wellcome Sanger Institute		Illumina sequencing of library DN530976F:G10, constructed from sample accession ERS3184399 for study accession ERP110599. This is part of an Illumina multiplexed sequencing run (26994_6). This submission includes reads tagged with the sequence GTTAGCCT.	_ICU_WGS_Vietnam_Newton	DN530976F:G10	WGS	GENOMIC	RANDOM	Acinetobacter baumannii	Acinetobacter baumannii		HiSeq X Ten		8149c58e-9561-11e8-a57a-68b59976a384	ERC000011	SC	Wellcome Sanger Institute	2019-10-08T17:04:19Z	2019-02-26T11:51:33Z	public	ERS3184399	5453STDY7604221	ERS3184399	5453STDY7604221
ERR3585034	ERX3580976	ERP110599	ERS3184401	ERA2160773	PRJEB28400	SAMEA5377810	Wellcome Sanger Institute		Illumina sequencing of library DN530976F:A11, constructed from sample accession ERS3184401 for study accession ERP110599. This is part of an Illumina multiplexed sequencing run (26994_6). This submission includes reads tagged with the sequence GGAATGAT.	_ICU_WGS_Vietnam_Newton	DN530976F:A11	WGS	GENOMIC	RANDOM	Acinetobacter baumannii	Acinetobacter baumannii		HiSeq X Ten		8162a928-9561-11e8-a57a-68b59976a384	ERC000011	SC	Wellcome Sanger Institute	2019-10-08T17:04:19Z	2019-02-26T11:51:34Z	public	ERS3184401	5453STDY7604223	ERS3184401	5453STDY7604223
ERR3585040	ERX3580982	ERP110599	ERS3184407	ERA2160773	PRJEB28400	SAMEA5377816	Wellcome Sanger Institute		Illumina sequencing of library DN530976F:G11, constructed from sample accession ERS3184407 for study accession ERP110599. This is part of an Illumina multiplexed sequencing run (26994_6). This submission includes reads tagged with the sequence GGATTAGG.	_ICU_WGS_Vietnam_Newton	DN530976F:G11	WGS	GENOMIC	RANDOM	Acinetobacter baumannii	Acinetobacter baumannii		HiSeq X Ten		81a0a138-9561-11e8-a57a-68b59976a384	ERC000011	SC	Wellcome Sanger Institute	2019-10-08T17:04:19Z	2019-02-26T11:51:37Z	public	ERS3184407	5453STDY7604229	ERS3184407	5453STDY7604229
ERR3585041	ERX3580983	ERP110599	ERS3184408	ERA2160773	PRJEB28400	SAMEA5377817	Wellcome Sanger Institute		Illumina sequencing of library DN530976F:H11, constructed from sample accession ERS3184408 for study accession ERP110599. This is part of an Illumina multiplexed sequencing run (26994_6). This submission includes reads tagged with the sequence GATAGAGG.	_ICU_WGS_Vietnam_Newton	DN530976F:H11	WGS	GENOMIC	RANDOM	Acinetobacter baumannii	Acinetobacter baumannii		HiSeq X Ten		81a9a4f4-9561-11e8-a57a-68b59976a384	ERC000011	SC	Wellcome Sanger Institute	2019-10-08T17:04:19Z	2019-02-26T11:51:38Z	public	ERS3184408	5453STDY7604230	ERS3184408	5453STDY7604230
ERR3585042	ERX3580984	ERP110599	ERS3184409	ERA2160773	PRJEB28400	SAMEA5377818	Wellcome Sanger Institute		Illumina sequencing of library DN530976F:A12, constructed from sample accession ERS3184409 for study accession ERP110599. This is part of an Illumina multiplexed sequencing run (26994_6). This submission includes reads tagged with the sequence GTGTGTCG.	_ICU_WGS_Vietnam_Newton	DN530976F:A12	WGS	GENOMIC	RANDOM	Acinetobacter baumannii	Acinetobacter baumannii		HiSeq X Ten		81b4175e-9561-11e8-a57a-68b59976a384	ERC000011	SC	Wellcome Sanger Institute	2019-10-08T17:04:19Z	2019-02-26T11:51:38Z	public	ERS3184409	5453STDY7604231	ERS3184409	5453STDY7604231
ERR3585043	ERX3580985	ERP110599	ERS3184410	ERA2160773	PRJEB28400	SAMEA5377819	Wellcome Sanger Institute		Illumina sequencing of library DN530976F:B12, constructed from sample accession ERS3184410 for study accession ERP110599. This is part of an Illumina multiplexed sequencing run (26994_6). This submission includes reads tagged with the sequence GCAATCCG.	_ICU_WGS_Vietnam_Newton	DN530976F:B12	WGS	GENOMIC	RANDOM	Acinetobacter baumannii	Acinetobacter baumannii		HiSeq X Ten		81c5120c-9561-11e8-a57a-68b59976a384	ERC000011	SC	Wellcome Sanger Institute	2019-10-08T17:04:19Z	2019-02-26T11:51:38Z	public	ERS3184410	5453STDY7604232	ERS3184410	5453STDY7604232
ERR3585044	ERX3580986	ERP110599	ERS3184411	ERA2160773	PRJEB28400	SAMEA5377820	Wellcome Sanger Institute		Illumina sequencing of library DN530976F:C12, constructed from sample accession ERS3184411 for study accession ERP110599. This is part of an Illumina multiplexed sequencing run (26994_6). This submission includes reads tagged with the sequence GACCTTAG.	_ICU_WGS_Vietnam_Newton	DN530976F:C12	WGS	GENOMIC	RANDOM	Acinetobacter baumannii	Acinetobacter baumannii		HiSeq X Ten		81d009aa-9561-11e8-a57a-68b59976a384	ERC000011	SC	Wellcome Sanger Institute	2019-10-08T17:04:19Z	2019-02-26T11:51:39Z	public	ERS3184411	5453STDY7604233	ERS3184411	5453STDY7604233
ERR3585045	ERX3580987	ERP110599	ERS3184412	ERA2160773	PRJEB28400	SAMEA5377821	Wellcome Sanger Institute		Illumina sequencing of library DN530976F:D12, constructed from sample accession ERS3184412 for study accession ERP110599. This is part of an Illumina multiplexed sequencing run (26994_6). This submission includes reads tagged with the sequence GCCTGTTC.	_ICU_WGS_Vietnam_Newton	DN530976F:D12	WGS	GENOMIC	RANDOM	Acinetobacter baumannii	Acinetobacter baumannii		HiSeq X Ten		81dab152-9561-11e8-a57a-68b59976a384	ERC000011	SC	Wellcome Sanger Institute	2019-10-08T17:04:19Z	2019-02-26T11:51:39Z	public	ERS3184412	5453STDY7604234	ERS3184412	5453STDY7604234
ERR3585047	ERX3580989	ERP110599	ERS3184436	ERA2160773	PRJEB28400	SAMEA5377845	Wellcome Sanger Institute		Illumina sequencing of library DN530976F:F12, constructed from sample accession ERS3184436 for study accession ERP110599. This is part of an Illumina multiplexed sequencing run (26994_6). This submission includes reads tagged with the sequence GCTAACTC.	_ICU_WGS_Vietnam_Newton	DN530976F:F12	WGS	GENOMIC	RANDOM	Acinetobacter baumannii	Acinetobacter baumannii		HiSeq X Ten		81f3cf20-9561-11e8-a57a-68b59976a384	ERC000011	SC	Wellcome Sanger Institute	2019-10-08T17:04:19Z	2019-02-26T11:51:52Z	public	ERS3184436	5453STDY7604236	ERS3184436	5453STDY7604236
ERR3585048	ERX3580990	ERP110599	ERS3184413	ERA2160773	PRJEB28400	SAMEA5377822	Wellcome Sanger Institute		Illumina sequencing of library DN530976F:G12, constructed from sample accession ERS3184413 for study accession ERP110599. This is part of an Illumina multiplexed sequencing run (26994_6). This submission includes reads tagged with the sequence GATTCATC.	_ICU_WGS_Vietnam_Newton	DN530976F:G12	WGS	GENOMIC	RANDOM	Acinetobacter baumannii	Acinetobacter baumannii		HiSeq X Ten		81fe5c42-9561-11e8-a57a-68b59976a384	ERC000011	SC	Wellcome Sanger Institute	2019-10-08T17:04:19Z	2019-02-26T11:51:40Z	public	ERS3184413	5453STDY7604237	ERS3184413	5453STDY7604237
ERR3585049	ERX3580991	ERP110599	ERS3184414	ERA2160773	PRJEB28400	SAMEA5377823	Wellcome Sanger Institute		Illumina sequencing of library DN530976F:H12, constructed from sample accession ERS3184414 for study accession ERP110599. This is part of an Illumina multiplexed sequencing run (26994_6). This submission includes reads tagged with the sequence GTCTTGGC.	_ICU_WGS_Vietnam_Newton	DN530976F:H12	WGS	GENOMIC	RANDOM	Acinetobacter baumannii	Acinetobacter baumannii		HiSeq X Ten		8208c830-9561-11e8-a57a-68b59976a384	ERC000011	SC	Wellcome Sanger Institute	2019-10-08T17:04:19Z	2019-02-26T11:51:40Z	public	ERS3184414	5453STDY7604238	ERS3184414	5453STDY7604238
ERR3585052	ERX3580994	ERP110599	ERS3184815	ERA2160773	PRJEB28400	SAMEA5378225	Wellcome Sanger Institute		Illumina sequencing of library DN536327C:C1, constructed from sample accession ERS3184815 for study accession ERP110599. This is part of an Illumina multiplexed sequencing run (26994_7). This submission includes reads tagged with the sequence TTAGGCAT.	_ICU_WGS_Vietnam_Newton	DN536327C:C1	WGS	GENOMIC	RANDOM	Acinetobacter baumannii	Acinetobacter baumannii		HiSeq X Ten		a1dfed6e-9561-11e8-a57a-68b59976a384	ERC000011	SC	Wellcome Sanger Institute	2019-10-08T17:04:19Z	2019-02-26T11:55:11Z	public	ERS3184815	5453STDY7604642	ERS3184815	5453STDY7604642

## Sheet: E. coli
Run Accession	Experiment Accession	Project Accession	Sample Accession	Submission Accession	BioProject	BioSample	Center	Center Project	Design	Study Title	Library Name	Library Strategy	Library Source	Library Selection	Scientific Name	Common Name	Description	Instrument	PubMed	SUBJECT ID	ArrayExpress-SPECIES	ENA-FIRST-PUBLIC	ENA-LAST-UPDATE
ERR3642098	ERX3635760	ERP110599	ERS2757206	ERA2201112	PRJEB28400	SAMEA4938421	Wellcome Sanger Institute		Illumina sequencing of library DN537174H:D6, constructed from sample accession ERS2757206 for study accession ERP110599. This is part of an Illumina multiplexed sequencing run (27261_7). This submission includes reads tagged with the sequence TGAAATGA.	_ICU_WGS_Vietnam_Newton	DN537174H:D6	WGS	GENOMIC	RANDOM	Escherichia coli	E. coli		HiSeq X Ten		5453STDY7605522	E. coli	2019-11-05	2018-09-26
ERR3642100	ERX3635762	ERP110599	ERS2757207	ERA2201112	PRJEB28400	SAMEA4938422	Wellcome Sanger Institute		Illumina sequencing of library DN537174H:E6, constructed from sample accession ERS2757207 for study accession ERP110599. This is part of an Illumina multiplexed sequencing run (27261_7). This submission includes reads tagged with the sequence TTCCGCGC.	_ICU_WGS_Vietnam_Newton	DN537174H:E6	WGS	GENOMIC	RANDOM	Escherichia coli	E. coli		HiSeq X Ten		5453STDY7605523	E. coli	2019-11-05	2018-09-26
ERR3642112	ERX3635774	ERP110599	ERS2757214	ERA2201112	PRJEB28400	SAMEA4938429	Wellcome Sanger Institute		Illumina sequencing of library DN537174H:C7, constructed from sample accession ERS2757214 for study accession ERP110599. This is part of an Illumina multiplexed sequencing run (27261_7). This submission includes reads tagged with the sequence TGGGCTAT.	_ICU_WGS_Vietnam_Newton	DN537174H:C7	WGS	GENOMIC	RANDOM	Escherichia coli	E. coli		HiSeq X Ten		5453STDY7605530	E. coli	2019-11-05	2018-09-26
ERR3642121	ERX3635783	ERP110599	ERS2757218	ERA2201112	PRJEB28400	SAMEA4938433	Wellcome Sanger Institute		Illumina sequencing of library DN537174H:G7, constructed from sample accession ERS2757218 for study accession ERP110599. This is part of an Illumina multiplexed sequencing run (27261_7). This submission includes reads tagged with the sequence GAGCACGC.	_ICU_WGS_Vietnam_Newton	DN537174H:G7	WGS	GENOMIC	RANDOM	Escherichia coli	E. coli		HiSeq X Ten		5453STDY7605534	E. coli	2019-11-05	2018-09-26
ERR3642129	ERX3635791	ERP110599	ERS2757223	ERA2201112	PRJEB28400	SAMEA4938438	Wellcome Sanger Institute		Illumina sequencing of library DN537174H:C8, constructed from sample accession ERS2757223 for study accession ERP110599. This is part of an Illumina multiplexed sequencing run (27261_7). This submission includes reads tagged with the sequence TGGCTGGT.	_ICU_WGS_Vietnam_Newton	DN537174H:C8	WGS	GENOMIC	RANDOM	Escherichia coli	E. coli		HiSeq X Ten		5453STDY7605539	E. coli	2019-11-05	2018-09-26
ERR3642141	ERX3635803	ERP110599	ERS2757229	ERA2201112	PRJEB28400	SAMEA4938444	Wellcome Sanger Institute		Illumina sequencing of library DN537174H:A9, constructed from sample accession ERS2757229 for study accession ERP110599. This is part of an Illumina multiplexed sequencing run (27261_7). This submission includes reads tagged with the sequence GTGGCACT.	_ICU_WGS_Vietnam_Newton	DN537174H:A9	WGS	GENOMIC	RANDOM	Escherichia coli	E. coli		HiSeq X Ten		5453STDY7605545	E. coli	2019-11-05	2018-09-26
ERR3642145	ERX3635807	ERP110599	ERS2757231	ERA2201112	PRJEB28400	SAMEA4938446	Wellcome Sanger Institute		Illumina sequencing of library DN537174H:C9, constructed from sample accession ERS2757231 for study accession ERP110599. This is part of an Illumina multiplexed sequencing run (27261_7). This submission includes reads tagged with the sequence TTGCGACA.	_ICU_WGS_Vietnam_Newton	DN537174H:C9	WGS	GENOMIC	RANDOM	Escherichia coli	E. coli		HiSeq X Ten		5453STDY7605547	E. coli	2019-11-05	2018-09-26
ERR3642149	ERX3635811	ERP110599	ERS2757233	ERA2201112	PRJEB28400	SAMEA4938448	Wellcome Sanger Institute		Illumina sequencing of library DN537174H:E9, constructed from sample accession ERS2757233 for study accession ERP110599. This is part of an Illumina multiplexed sequencing run (27261_7). This submission includes reads tagged with the sequence AACCGGGT.	_ICU_WGS_Vietnam_Newton	DN537174H:E9	WGS	GENOMIC	RANDOM	Escherichia coli	E. coli		HiSeq X Ten		5453STDY7605549	E. coli	2019-11-05	2018-09-26
ERR3642166	ERX3635828	ERP110599	ERS2757242	ERA2201112	PRJEB28400	SAMEA4938457	Wellcome Sanger Institute		Illumina sequencing of library DN537174H:F10, constructed from sample accession ERS2757242 for study accession ERP110599. This is part of an Illumina multiplexed sequencing run (27261_7). This submission includes reads tagged with the sequence CTGTATGT.	_ICU_WGS_Vietnam_Newton	DN537174H:F10	WGS	GENOMIC	RANDOM	Escherichia coli	E. coli		HiSeq X Ten		5453STDY7605558	E. coli	2019-11-05	2018-09-26
ERR3642176	ERX3635838	ERP110599	ERS2757247	ERA2201112	PRJEB28400	SAMEA4938462	Wellcome Sanger Institute		Illumina sequencing of library DN537174H:C11, constructed from sample accession ERS2757247 for study accession ERP110599. This is part of an Illumina multiplexed sequencing run (27261_7). This submission includes reads tagged with the sequence AGACTTGG.	_ICU_WGS_Vietnam_Newton	DN537174H:C11	WGS	GENOMIC	RANDOM	Escherichia coli	E. coli		HiSeq X Ten		5453STDY7605563	E. coli	2019-11-05	2018-09-26
ERR3642182	ERX3635844	ERP110599	ERS2757251	ERA2201112	PRJEB28400	SAMEA4938466	Wellcome Sanger Institute		Illumina sequencing of library DN537174H:F11, constructed from sample accession ERS2757251 for study accession ERP110599. This is part of an Illumina multiplexed sequencing run (27261_7). This submission includes reads tagged with the sequence TTTCGTCC.	_ICU_WGS_Vietnam_Newton	DN537174H:F11	WGS	GENOMIC	RANDOM	Escherichia coli	E. coli		HiSeq X Ten		5453STDY7605567	E. coli	2019-11-05	2018-09-26
ERR3642190	ERX3635852	ERP110599	ERS2757255	ERA2201112	PRJEB28400	SAMEA4938470	Wellcome Sanger Institute		Illumina sequencing of library DN537174H:B12, constructed from sample accession ERS2757255 for study accession ERP110599. This is part of an Illumina multiplexed sequencing run (27261_7). This submission includes reads tagged with the sequence CAAAGACT.	_ICU_WGS_Vietnam_Newton	DN537174H:B12	WGS	GENOMIC	RANDOM	Escherichia coli	E. coli		HiSeq X Ten		5453STDY7605571	E. coli	2019-11-05	2018-09-26
ERR3642202	ERX3635864	ERP110599	ERS2757261	ERA2201112	PRJEB28400	SAMEA4938476	Wellcome Sanger Institute		Illumina sequencing of library DN537174H:H12, constructed from sample accession ERS2757261 for study accession ERP110599. This is part of an Illumina multiplexed sequencing run (27261_7). This submission includes reads tagged with the sequence CTGCCTGC.	_ICU_WGS_Vietnam_Newton	DN537174H:H12	WGS	GENOMIC	RANDOM	Escherichia coli	E. coli		HiSeq X Ten		5453STDY7605577	E. coli	2019-11-05	2018-09-26
ERR3642087	ERX3635749	ERP110599	ERS2757311	ERA2201112	PRJEB28400	SAMEA4938526	Wellcome Sanger Institute		Illumina sequencing of library DN538925D:F5, constructed from sample accession ERS2757311 for study accession ERP110599. This is part of an Illumina multiplexed sequencing run (27261_7). This submission includes reads tagged with the sequence TGTCGGGA.	_ICU_WGS_Vietnam_Newton	DN538925D:F5	WGS	GENOMIC	RANDOM	Escherichia coli	E. coli		HiSeq X Ten		5453STDY7605630	E. coli	2019-11-05	2018-09-26
ERR3642097	ERX3635759	ERP110599	ERS2757316	ERA2201112	PRJEB28400	SAMEA4938531	Wellcome Sanger Institute		Illumina sequencing of library DN538925D:C6, constructed from sample accession ERS2757316 for study accession ERP110599. This is part of an Illumina multiplexed sequencing run (27261_7). This submission includes reads tagged with the sequence GCCTTTGT.	_ICU_WGS_Vietnam_Newton	DN538925D:C6	WGS	GENOMIC	RANDOM	Escherichia coli	E. coli		HiSeq X Ten		5453STDY7605635	E. coli	2019-11-05	2018-09-26
ERR3642099	ERX3635761	ERP110599	ERS2757317	ERA2201112	PRJEB28400	SAMEA4938532	Wellcome Sanger Institute		Illumina sequencing of library DN538925D:D6, constructed from sample accession ERS2757317 for study accession ERP110599. This is part of an Illumina multiplexed sequencing run (27261_7). This submission includes reads tagged with the sequence CAGGCTTT.	_ICU_WGS_Vietnam_Newton	DN538925D:D6	WGS	GENOMIC	RANDOM	Escherichia coli	E. coli		HiSeq X Ten		5453STDY7605636	E. coli	2019-11-05	2018-09-26
ERR3642109	ERX3635771	ERP110599	ERS2757323	ERA2201112	PRJEB28400	SAMEA4938538	Wellcome Sanger Institute		Illumina sequencing of library DN538925D:A7, constructed from sample accession ERS2757323 for study accession ERP110599. This is part of an Illumina multiplexed sequencing run (27261_7). This submission includes reads tagged with the sequence CAATACGT.	_ICU_WGS_Vietnam_Newton	DN538925D:A7	WGS	GENOMIC	RANDOM	Escherichia coli	E. coli		HiSeq X Ten		5453STDY7605642	E. coli	2019-11-05	2018-09-26
ERR3642111	ERX3635773	ERP110599	ERS2757324	ERA2201112	PRJEB28400	SAMEA4938539	Wellcome Sanger Institute		Illumina sequencing of library DN538925D:B7, constructed from sample accession ERS2757324 for study accession ERP110599. This is part of an Illumina multiplexed sequencing run (27261_7). This submission includes reads tagged with the sequence GTCCGGTA.	_ICU_WGS_Vietnam_Newton	DN538925D:B7	WGS	GENOMIC	RANDOM	Escherichia coli	E. coli		HiSeq X Ten		5453STDY7605643	E. coli	2019-11-05	2018-09-26
ERR3642115	ERX3635777	ERP110599	ERS2757326	ERA2201112	PRJEB28400	SAMEA4938541	Wellcome Sanger Institute		Illumina sequencing of library DN538925D:D7, constructed from sample accession ERS2757326 for study accession ERP110599. This is part of an Illumina multiplexed sequencing run (27261_7). This submission includes reads tagged with the sequence TTCGGGAT.	_ICU_WGS_Vietnam_Newton	DN538925D:D7	WGS	GENOMIC	RANDOM	Escherichia coli	E. coli		HiSeq X Ten		5453STDY7605645	E. coli	2019-11-05	2018-09-26
ERR3642126	ERX3635788	ERP110599	ERS2757332	ERA2201112	PRJEB28400	SAMEA4938547	Wellcome Sanger Institute		Illumina sequencing of library DN538925D:B8, constructed from sample accession ERS2757332 for study accession ERP110599. This is part of an Illumina multiplexed sequencing run (27261_7). This submission includes reads tagged with the sequence TGGCCACG.	_ICU_WGS_Vietnam_Newton	DN538925D:B8	WGS	GENOMIC	RANDOM	Escherichia coli	E. coli		HiSeq X Ten		5453STDY7605651	E. coli	2019-11-05	2018-09-26
ERR3642128	ERX3635790	ERP110599	ERS2757333	ERA2201112	PRJEB28400	SAMEA4938548	Wellcome Sanger Institute		Illumina sequencing of library DN538925D:C8, constructed from sample accession ERS2757333 for study accession ERP110599. This is part of an Illumina multiplexed sequencing run (27261_7). This submission includes reads tagged with the sequence TCTGCTTT.	_ICU_WGS_Vietnam_Newton	DN538925D:C8	WGS	GENOMIC	RANDOM	Escherichia coli	E. coli		HiSeq X Ten		5453STDY7605652	E. coli	2019-11-05	2018-09-26
ERR3642130	ERX3635792	ERP110599	ERS2757334	ERA2201112	PRJEB28400	SAMEA4938549	Wellcome Sanger Institute		Illumina sequencing of library DN538925D:D8, constructed from sample accession ERS2757334 for study accession ERP110599. This is part of an Illumina multiplexed sequencing run (27261_7). This submission includes reads tagged with the sequence TCGGGTAC.	_ICU_WGS_Vietnam_Newton	DN538925D:D8	WGS	GENOMIC	RANDOM	Escherichia coli	E. coli		HiSeq X Ten		5453STDY7605653	E. coli	2019-11-05	2018-09-26
ERR3642134	ERX3635796	ERP110599	ERS2757336	ERA2201112	PRJEB28400	SAMEA4938551	Wellcome Sanger Institute		Illumina sequencing of library DN538925D:F8, constructed from sample accession ERS2757336 for study accession ERP110599. This is part of an Illumina multiplexed sequencing run (27261_7). This submission includes reads tagged with the sequence CGACGCAA.	_ICU_WGS_Vietnam_Newton	DN538925D:F8	WGS	GENOMIC	RANDOM	Escherichia coli	E. coli		HiSeq X Ten		5453STDY7605655	E. coli	2019-11-05	2018-09-26
ERR3642148	ERX3635810	ERP110599	ERS2757343	ERA2201112	PRJEB28400	SAMEA4938558	Wellcome Sanger Institute		Illumina sequencing of library DN538925D:E9, constructed from sample accession ERS2757343 for study accession ERP110599. This is part of an Illumina multiplexed sequencing run (27261_7). This submission includes reads tagged with the sequence CGATTGCA.	_ICU_WGS_Vietnam_Newton	DN538925D:E9	WGS	GENOMIC	RANDOM	Escherichia coli	E. coli		HiSeq X Ten		5453STDY7605663	E. coli	2019-11-05	2018-09-26
ERR3642152	ERX3635814	ERP110599	ERS2757345	ERA2201112	PRJEB28400	SAMEA4938560	Wellcome Sanger Institute		Illumina sequencing of library DN538925D:G9, constructed from sample accession ERS2757345 for study accession ERP110599. This is part of an Illumina multiplexed sequencing run (27261_7). This submission includes reads tagged with the sequence TTCTTCAG.	_ICU_WGS_Vietnam_Newton	DN538925D:G9	WGS	GENOMIC	RANDOM	Escherichia coli	E. coli		HiSeq X Ten		5453STDY7605665	E. coli	2019-11-05	2018-09-26
ERR3642183	ERX3635845	ERP110599	ERS2757367	ERA2201112	PRJEB28400	SAMEA4938582	Wellcome Sanger Institute		Illumina sequencing of library DN538925D:F11, constructed from sample accession ERS2757367 for study accession ERP110599. This is part of an Illumina multiplexed sequencing run (27261_7). This submission includes reads tagged with the sequence TTCTTTGA.	_ICU_WGS_Vietnam_Newton	DN538925D:F11	WGS	GENOMIC	RANDOM	Escherichia coli	E. coli		HiSeq X Ten		5453STDY7605686	E. coli	2019-11-05	2018-09-26
ERR3642212	ERX3635874	ERP110599	ERS2757361	ERA2201112	PRJEB28400	SAMEA4938576	Wellcome Sanger Institute		Illumina sequencing of library DN537056C:E1, constructed from sample accession ERS2757361 for study accession ERP110599. This is part of an Illumina multiplexed sequencing run (27261_8). This submission includes reads tagged with the sequence GCCTTGAA.	_ICU_WGS_Vietnam_Newton	DN537056C:E1	WGS	GENOMIC	RANDOM	Escherichia coli	E. coli		HiSeq X Ten		5453STDY7605702	E. coli	2019-11-05	2018-09-26
ERR3642234	ERX3635896	ERP110599	ERS2757389	ERA2201112	PRJEB28400	SAMEA4938604	Wellcome Sanger Institute		Illumina sequencing of library DN537056C:H2, constructed from sample accession ERS2757389 for study accession ERP110599. This is part of an Illumina multiplexed sequencing run (27261_8). This submission includes reads tagged with the sequence CATGGGCT.	_ICU_WGS_Vietnam_Newton	DN537056C:H2	WGS	GENOMIC	RANDOM	Escherichia coli	E. coli		HiSeq X Ten		5453STDY7605713	E. coli	2019-11-05	2018-09-26
ERR3642236	ERX3635898	ERP110599	ERS2757390	ERA2201112	PRJEB28400	SAMEA4938605	Wellcome Sanger Institute		Illumina sequencing of library DN537056C:A3, constructed from sample accession ERS2757390 for study accession ERP110599. This is part of an Illumina multiplexed sequencing run (27261_8). This submission includes reads tagged with the sequence GGATTCGC.	_ICU_WGS_Vietnam_Newton	DN537056C:A3	WGS	GENOMIC	RANDOM	Escherichia coli	E. coli		HiSeq X Ten		5453STDY7605714	E. coli	2019-11-05	2018-09-26
ERR3642244	ERX3635906	ERP110599	ERS2757394	ERA2201112	PRJEB28400	SAMEA4938609	Wellcome Sanger Institute		Illumina sequencing of library DN537056C:E3, constructed from sample accession ERS2757394 for study accession ERP110599. This is part of an Illumina multiplexed sequencing run (27261_8). This submission includes reads tagged with the sequence TGTCGTTT.	_ICU_WGS_Vietnam_Newton	DN537056C:E3	WGS	GENOMIC	RANDOM	Escherichia coli	E. coli		HiSeq X Ten		5453STDY7605718	E. coli	2019-11-05	2018-09-26
ERR3642248	ERX3635910	ERP110599	ERS2757396	ERA2201112	PRJEB28400	SAMEA4938611	Wellcome Sanger Institute		Illumina sequencing of library DN537056C:G3, constructed from sample accession ERS2757396 for study accession ERP110599. This is part of an Illumina multiplexed sequencing run (27261_8). This submission includes reads tagged with the sequence CGGGCTCA.	_ICU_WGS_Vietnam_Newton	DN537056C:G3	WGS	GENOMIC	RANDOM	Escherichia coli	E. coli		HiSeq X Ten		5453STDY7605720	E. coli	2019-11-05	2018-09-26
ERR3642266	ERX3635928	ERP110599	ERS2757405	ERA2201112	PRJEB28400	SAMEA4938620	Wellcome Sanger Institute		Illumina sequencing of library DN537056C:H4, constructed from sample accession ERS2757405 for study accession ERP110599. This is part of an Illumina multiplexed sequencing run (27261_8). This submission includes reads tagged with the sequence GTTTAGTC.	_ICU_WGS_Vietnam_Newton	DN537056C:H4	WGS	GENOMIC	RANDOM	Escherichia coli	E. coli		HiSeq X Ten		5453STDY7605729	E. coli	2019-11-05	2018-09-26
ERR3642268	ERX3635930	ERP110599	ERS2757406	ERA2201112	PRJEB28400	SAMEA4938621	Wellcome Sanger Institute		Illumina sequencing of library DN537056C:A5, constructed from sample accession ERS2757406 for study accession ERP110599. This is part of an Illumina multiplexed sequencing run (27261_8). This submission includes reads tagged with the sequence CTCTTCTA.	_ICU_WGS_Vietnam_Newton	DN537056C:A5	WGS	GENOMIC	RANDOM	Escherichia coli	E. coli		HiSeq X Ten		5453STDY7605730	E. coli	2019-11-05	2018-09-26
ERR3642329	ERX3635991	ERP110599	ERS2757436	ERA2201112	PRJEB28400	SAMEA4938651	Wellcome Sanger Institute		Illumina sequencing of library DN537056C:G8, constructed from sample accession ERS2757436 for study accession ERP110599. This is part of an Illumina multiplexed sequencing run (27261_8). This submission includes reads tagged with the sequence GGGCCAGT.	_ICU_WGS_Vietnam_Newton	DN537056C:G8	WGS	GENOMIC	RANDOM	Escherichia coli	E. coli		HiSeq X Ten		5453STDY7605761	E. coli	2019-11-05	2018-09-26
ERR3642333	ERX3635995	ERP110599	ERS2757438	ERA2201112	PRJEB28400	SAMEA4938653	Wellcome Sanger Institute		Illumina sequencing of library DN537056C:A9, constructed from sample accession ERS2757438 for study accession ERP110599. This is part of an Illumina multiplexed sequencing run (27261_8). This submission includes reads tagged with the sequence GTGGCACT.	_ICU_WGS_Vietnam_Newton	DN537056C:A9	WGS	GENOMIC	RANDOM	Escherichia coli	E. coli		HiSeq X Ten		5453STDY7605763	E. coli	2019-11-05	2018-09-26
ERR3642335	ERX3635997	ERP110599	ERS2757439	ERA2201112	PRJEB28400	SAMEA4938654	Wellcome Sanger Institute		Illumina sequencing of library DN537056C:B9, constructed from sample accession ERS2757439 for study accession ERP110599. This is part of an Illumina multiplexed sequencing run (27261_8). This submission includes reads tagged with the sequence TCGCTTGG.	_ICU_WGS_Vietnam_Newton	DN537056C:B9	WGS	GENOMIC	RANDOM	Escherichia coli	E. coli		HiSeq X Ten		5453STDY7605764	E. coli	2019-11-05	2018-09-26
ERR3642351	ERX3636013	ERP110599	ERS2757447	ERA2201112	PRJEB28400	SAMEA4938662	Wellcome Sanger Institute		Illumina sequencing of library DN537056C:B10, constructed from sample accession ERS2757447 for study accession ERP110599. This is part of an Illumina multiplexed sequencing run (27261_8). This submission includes reads tagged with the sequence GGGTGATC.	_ICU_WGS_Vietnam_Newton	DN537056C:B10	WGS	GENOMIC	RANDOM	Escherichia coli	E. coli		HiSeq X Ten		5453STDY7605772	E. coli	2019-11-05	2018-09-26
ERR3642358	ERX3636020	ERP110599	ERS2757451	ERA2201112	PRJEB28400	SAMEA4938666	Wellcome Sanger Institute		Illumina sequencing of library DN537056C:F10, constructed from sample accession ERS2757451 for study accession ERP110599. This is part of an Illumina multiplexed sequencing run (27261_8). This submission includes reads tagged with the sequence CTGTATGT.	_ICU_WGS_Vietnam_Newton	DN537056C:F10	WGS	GENOMIC	RANDOM	Escherichia coli	E. coli		HiSeq X Ten		5453STDY7605776	E. coli	2019-11-05	2018-09-26
ERR3642360	ERX3636022	ERP110599	ERS2757452	ERA2201112	PRJEB28400	SAMEA4938667	Wellcome Sanger Institute		Illumina sequencing of library DN537056C:G10, constructed from sample accession ERS2757452 for study accession ERP110599. This is part of an Illumina multiplexed sequencing run (27261_8). This submission includes reads tagged with the sequence CATAAGTA.	_ICU_WGS_Vietnam_Newton	DN537056C:G10	WGS	GENOMIC	RANDOM	Escherichia coli	E. coli		HiSeq X Ten		5453STDY7605777	E. coli	2019-11-05	2018-09-26
ERR3642374	ERX3636036	ERP110599	ERS2757459	ERA2201112	PRJEB28400	SAMEA4938674	Wellcome Sanger Institute		Illumina sequencing of library DN537056C:F11, constructed from sample accession ERS2757459 for study accession ERP110599. This is part of an Illumina multiplexed sequencing run (27261_8). This submission includes reads tagged with the sequence TTTCGTCC.	_ICU_WGS_Vietnam_Newton	DN537056C:F11	WGS	GENOMIC	RANDOM	Escherichia coli	E. coli		HiSeq X Ten		5453STDY7605786	E. coli	2019-11-05	2018-09-26
ERR3642378	ERX3636040	ERP110599	ERS2757461	ERA2201112	PRJEB28400	SAMEA4938676	Wellcome Sanger Institute		Illumina sequencing of library DN537056C:H11, constructed from sample accession ERS2757461 for study accession ERP110599. This is part of an Illumina multiplexed sequencing run (27261_8). This submission includes reads tagged with the sequence GGGAGCTG.	_ICU_WGS_Vietnam_Newton	DN537056C:H11	WGS	GENOMIC	RANDOM	Escherichia coli	E. coli		HiSeq X Ten		5453STDY7605788	E. coli	2019-11-05	2018-09-26
ERR3642384	ERX3636046	ERP110599	ERS2757464	ERA2201112	PRJEB28400	SAMEA4938679	Wellcome Sanger Institute		Illumina sequencing of library DN537056C:C12, constructed from sample accession ERS2757464 for study accession ERP110599. This is part of an Illumina multiplexed sequencing run (27261_8). This submission includes reads tagged with the sequence GTAGTCAA.	_ICU_WGS_Vietnam_Newton	DN537056C:C12	WGS	GENOMIC	RANDOM	Escherichia coli	E. coli		HiSeq X Ten		5453STDY7605791	E. coli	2019-11-05	2018-09-26
ERR3642392	ERX3636054	ERP110599	ERS2757468	ERA2201112	PRJEB28400	SAMEA4938683	Wellcome Sanger Institute		Illumina sequencing of library DN537056C:G12, constructed from sample accession ERS2757468 for study accession ERP110599. This is part of an Illumina multiplexed sequencing run (27261_8). This submission includes reads tagged with the sequence TTGTCGCC.	_ICU_WGS_Vietnam_Newton	DN537056C:G12	WGS	GENOMIC	RANDOM	Escherichia coli	E. coli		HiSeq X Ten		5453STDY7605795	E. coli	2019-11-05	2018-09-26
ERR3642204	ERX3635866	ERP110599	ERS2757470	ERA2201112	PRJEB28400	SAMEA4938685	Wellcome Sanger Institute		Illumina sequencing of library DN539295A:A1, constructed from sample accession ERS2757470 for study accession ERP110599. This is part of an Illumina multiplexed sequencing run (27261_8). This submission includes reads tagged with the sequence CAGTTCCT.	_ICU_WGS_Vietnam_Newton	DN539295A:A1	WGS	GENOMIC	RANDOM	Escherichia coli	E. coli		HiSeq X Ten		5453STDY7605797	E. coli	2019-11-05	2018-09-26
ERR3642227	ERX3635889	ERP110599	ERS2757481	ERA2201112	PRJEB28400	SAMEA4938696	Wellcome Sanger Institute		Illumina sequencing of library DN539295A:D2, constructed from sample accession ERS2757481 for study accession ERP110599. This is part of an Illumina multiplexed sequencing run (27261_8). This submission includes reads tagged with the sequence TCGGCGAA.	_ICU_WGS_Vietnam_Newton	DN539295A:D2	WGS	GENOMIC	RANDOM	Escherichia coli	E. coli		HiSeq X Ten		5453STDY7605808	E. coli	2019-11-05	2018-09-26
ERR3642239	ERX3635901	ERP110599	ERS2757487	ERA2201112	PRJEB28400	SAMEA4938702	Wellcome Sanger Institute		Illumina sequencing of library DN539295A:B3, constructed from sample accession ERS2757487 for study accession ERP110599. This is part of an Illumina multiplexed sequencing run (27261_8). This submission includes reads tagged with the sequence TCCTATCT.	_ICU_WGS_Vietnam_Newton	DN539295A:B3	WGS	GENOMIC	RANDOM	Escherichia coli	E. coli		HiSeq X Ten		5453STDY7605814	E. coli	2019-11-05	2018-09-26
ERR3642253	ERX3635915	ERP110599	ERS2757494	ERA2201112	PRJEB28400	SAMEA4938709	Wellcome Sanger Institute		Illumina sequencing of library DN539295A:A4, constructed from sample accession ERS2757494 for study accession ERP110599. This is part of an Illumina multiplexed sequencing run (27261_8). This submission includes reads tagged with the sequence CCATCTGC.	_ICU_WGS_Vietnam_Newton	DN539295A:A4	WGS	GENOMIC	RANDOM	Escherichia coli	E. coli		HiSeq X Ten		5453STDY7605821	E. coli	2019-11-05	2018-09-26
ERR3642257	ERX3635919	ERP110599	ERS2757496	ERA2201112	PRJEB28400	SAMEA4938711	Wellcome Sanger Institute		Illumina sequencing of library DN539295A:C4, constructed from sample accession ERS2757496 for study accession ERP110599. This is part of an Illumina multiplexed sequencing run (27261_8). This submission includes reads tagged with the sequence TGCAAAGT.	_ICU_WGS_Vietnam_Newton	DN539295A:C4	WGS	GENOMIC	RANDOM	Escherichia coli	E. coli		HiSeq X Ten		5453STDY7605823	E. coli	2019-11-05	2018-09-26
ERR3642289	ERX3635951	ERP110599	ERS2757512	ERA2201112	PRJEB28400	SAMEA4938727	Wellcome Sanger Institute		Illumina sequencing of library DN539295A:C6, constructed from sample accession ERS2757512 for study accession ERP110599. This is part of an Illumina multiplexed sequencing run (27261_8). This submission includes reads tagged with the sequence GCCTTTGT.	_ICU_WGS_Vietnam_Newton	DN539295A:C6	WGS	GENOMIC	RANDOM	Escherichia coli	E. coli		HiSeq X Ten		5453STDY7605839	E. coli	2019-11-05	2018-09-26
ERR3642291	ERX3635953	ERP110599	ERS2757513	ERA2201112	PRJEB28400	SAMEA4938728	Wellcome Sanger Institute		Illumina sequencing of library DN539295A:D6, constructed from sample accession ERS2757513 for study accession ERP110599. This is part of an Illumina multiplexed sequencing run (27261_8). This submission includes reads tagged with the sequence CAGGCTTT.	_ICU_WGS_Vietnam_Newton	DN539295A:D6	WGS	GENOMIC	RANDOM	Escherichia coli	E. coli		HiSeq X Ten		5453STDY7605840	E. coli	2019-11-05	2018-09-26
ERR3642293	ERX3635955	ERP110599	ERS2757514	ERA2201112	PRJEB28400	SAMEA4938729	Wellcome Sanger Institute		Illumina sequencing of library DN539295A:E6, constructed from sample accession ERS2757514 for study accession ERP110599. This is part of an Illumina multiplexed sequencing run (27261_8). This submission includes reads tagged with the sequence GCGGGTTA.	_ICU_WGS_Vietnam_Newton	DN539295A:E6	WGS	GENOMIC	RANDOM	Escherichia coli	E. coli		HiSeq X Ten		5453STDY7605841	E. coli	2019-11-05	2018-09-26
ERR3642312	ERX3635974	ERP110599	ERS2757524	ERA2201112	PRJEB28400	SAMEA4938739	Wellcome Sanger Institute		Illumina sequencing of library DN539295A:G7, constructed from sample accession ERS2757524 for study accession ERP110599. This is part of an Illumina multiplexed sequencing run (27261_8). This submission includes reads tagged with the sequence GGAGGGCG.	_ICU_WGS_Vietnam_Newton	DN539295A:G7	WGS	GENOMIC	RANDOM	Escherichia coli	E. coli		HiSeq X Ten		5453STDY7605851	E. coli	2019-11-05	2018-09-26
ERR3642322	ERX3635984	ERP110599	ERS2757529	ERA2201112	PRJEB28400	SAMEA4938744	Wellcome Sanger Institute		Illumina sequencing of library DN539295A:D8, constructed from sample accession ERS2757529 for study accession ERP110599. This is part of an Illumina multiplexed sequencing run (27261_8). This submission includes reads tagged with the sequence TCGGGTAC.	_ICU_WGS_Vietnam_Newton	DN539295A:D8	WGS	GENOMIC	RANDOM	Escherichia coli	E. coli		HiSeq X Ten		5453STDY7605856	E. coli	2019-11-05	2018-09-26
ERR3642326	ERX3635988	ERP110599	ERS2757531	ERA2201112	PRJEB28400	SAMEA4938746	Wellcome Sanger Institute		Illumina sequencing of library DN539295A:F8, constructed from sample accession ERS2757531 for study accession ERP110599. This is part of an Illumina multiplexed sequencing run (27261_8). This submission includes reads tagged with the sequence CGACGCAA.	_ICU_WGS_Vietnam_Newton	DN539295A:F8	WGS	GENOMIC	RANDOM	Escherichia coli	E. coli		HiSeq X Ten		5453STDY7605858	E. coli	2019-11-05	2018-09-26
ERR3642332	ERX3635994	ERP110599	ERS2757534	ERA2201112	PRJEB28400	SAMEA4938749	Wellcome Sanger Institute		Illumina sequencing of library DN539295A:A9, constructed from sample accession ERS2757534 for study accession ERP110599. This is part of an Illumina multiplexed sequencing run (27261_8). This submission includes reads tagged with the sequence TTTGAGGG.	_ICU_WGS_Vietnam_Newton	DN539295A:A9	WGS	GENOMIC	RANDOM	Escherichia coli	E. coli		HiSeq X Ten		5453STDY7605861	E. coli	2019-11-05	2018-09-26
ERR3642340	ERX3636002	ERP110599	ERS2757538	ERA2201112	PRJEB28400	SAMEA4938753	Wellcome Sanger Institute		Illumina sequencing of library DN539295A:E9, constructed from sample accession ERS2757538 for study accession ERP110599. This is part of an Illumina multiplexed sequencing run (27261_8). This submission includes reads tagged with the sequence CGATTGCA.	_ICU_WGS_Vietnam_Newton	DN539295A:E9	WGS	GENOMIC	RANDOM	Escherichia coli	E. coli		HiSeq X Ten		5453STDY7605865	E. coli	2019-11-05	2018-09-26
ERR3642350	ERX3636012	ERP110599	ERS2757543	ERA2201112	PRJEB28400	SAMEA4938758	Wellcome Sanger Institute		Illumina sequencing of library DN539295A:B10, constructed from sample accession ERS2757543 for study accession ERP110599. This is part of an Illumina multiplexed sequencing run (27261_8). This submission includes reads tagged with the sequence GTGTCGGT.	_ICU_WGS_Vietnam_Newton	DN539295A:B10	WGS	GENOMIC	RANDOM	Escherichia coli	E. coli		HiSeq X Ten		5453STDY7605870	E. coli	2019-11-05	2018-09-26
ERR3642352	ERX3636014	ERP110599	ERS2757544	ERA2201112	PRJEB28400	SAMEA4938759	Wellcome Sanger Institute		Illumina sequencing of library DN539295A:C10, constructed from sample accession ERS2757544 for study accession ERP110599. This is part of an Illumina multiplexed sequencing run (27261_8). This submission includes reads tagged with the sequence ACGTAACA.	_ICU_WGS_Vietnam_Newton	DN539295A:C10	WGS	GENOMIC	RANDOM	Escherichia coli	E. coli		HiSeq X Ten		5453STDY7605871	E. coli	2019-11-05	2018-09-26
ERR3642387	ERX3636049	ERP110599	ERS2757561	ERA2201112	PRJEB28400	SAMEA4938776	Wellcome Sanger Institute		Illumina sequencing of library DN539295A:D12, constructed from sample accession ERS2757561 for study accession ERP110599. This is part of an Illumina multiplexed sequencing run (27261_8). This submission includes reads tagged with the sequence CTATACCG.	_ICU_WGS_Vietnam_Newton	DN539295A:D12	WGS	GENOMIC	RANDOM	Escherichia coli	E. coli		HiSeq X Ten		5453STDY7605889	E. coli	2019-11-05	2018-09-26
ERR3642393	ERX3636055	ERP110599	ERS2757564	ERA2201112	PRJEB28400	SAMEA4938779	Wellcome Sanger Institute		Illumina sequencing of library DN539295A:G12, constructed from sample accession ERS2757564 for study accession ERP110599. This is part of an Illumina multiplexed sequencing run (27261_8). This submission includes reads tagged with the sequence GCAGCAGT.	_ICU_WGS_Vietnam_Newton	DN539295A:G12	WGS	GENOMIC	RANDOM	Escherichia coli	E. coli		HiSeq X Ten		5453STDY7605892	E. coli	2019-11-05	2018-09-26
ERR3642060	ERX3635722	ERP110599	ERS2757182	ERA2201112	PRJEB28400	SAMEA4938396	Wellcome Sanger Institute		Illumina sequencing of library DN537174H:A4, constructed from sample accession ERS2757182 for study accession ERP110599. This is part of an Illumina multiplexed sequencing run (27261_7). This submission includes reads tagged with the sequence GTGCGTCG.	_ICU_WGS_Vietnam_Newton	DN537174H:A4	WGS	GENOMIC	RANDOM	Escherichia coli	E. coli		HiSeq X Ten		5453STDY7605498	E. coli	2019-11-05	2018-09-26
ERR3642064	ERX3635726	ERP110599	ERS2757186	ERA2201112	PRJEB28400	SAMEA4938400	Wellcome Sanger Institute		Illumina sequencing of library DN537174H:C4, constructed from sample accession ERS2757186 for study accession ERP110599. This is part of an Illumina multiplexed sequencing run (27261_7). This submission includes reads tagged with the sequence CAGAATGC.	_ICU_WGS_Vietnam_Newton	DN537174H:C4	WGS	GENOMIC	RANDOM	Escherichia coli	E. coli		HiSeq X Ten		5453STDY7605502	E. coli	2019-11-05	2018-09-26
ERR3642068	ERX3635730	ERP110599	ERS2757189	ERA2201112	PRJEB28400	SAMEA4938403	Wellcome Sanger Institute		Illumina sequencing of library DN537174H:E4, constructed from sample accession ERS2757189 for study accession ERP110599. This is part of an Illumina multiplexed sequencing run (27261_7). This submission includes reads tagged with the sequence GGAGACCT.	_ICU_WGS_Vietnam_Newton	DN537174H:E4	WGS	GENOMIC	RANDOM	Escherichia coli	E. coli		HiSeq X Ten		5453STDY7605505	E. coli	2019-11-05	2018-09-26
ERR3642076	ERX3635738	ERP110599	ERS2757193	ERA2201112	PRJEB28400	SAMEA4938407	Wellcome Sanger Institute		Illumina sequencing of library DN537174H:A5, constructed from sample accession ERS2757193 for study accession ERP110599. This is part of an Illumina multiplexed sequencing run (27261_7). This submission includes reads tagged with the sequence CTCTTCTA.	_ICU_WGS_Vietnam_Newton	DN537174H:A5	WGS	GENOMIC	RANDOM	Escherichia coli	E. coli		HiSeq X Ten		5453STDY7605509	E. coli	2019-11-05	2018-09-26
ERR3642078	ERX3635740	ERP110599	ERS2757194	ERA2201112	PRJEB28400	SAMEA4938408	Wellcome Sanger Institute		Illumina sequencing of library DN537174H:B5, constructed from sample accession ERS2757194 for study accession ERP110599. This is part of an Illumina multiplexed sequencing run (27261_7). This submission includes reads tagged with the sequence GAGAGATT.	_ICU_WGS_Vietnam_Newton	DN537174H:B5	WGS	GENOMIC	RANDOM	Escherichia coli	E. coli		HiSeq X Ten		5453STDY7605510	E. coli	2019-11-05	2018-09-26
ERR3642080	ERX3635742	ERP110599	ERS2757195	ERA2201112	PRJEB28400	SAMEA4938409	Wellcome Sanger Institute		Illumina sequencing of library DN537174H:C5, constructed from sample accession ERS2757195 for study accession ERP110599. This is part of an Illumina multiplexed sequencing run (27261_7). This submission includes reads tagged with the sequence GGAAACAG.	_ICU_WGS_Vietnam_Newton	DN537174H:C5	WGS	GENOMIC	RANDOM	Escherichia coli	E. coli		HiSeq X Ten		5453STDY7605511	E. coli	2019-11-05	2018-09-26
ERR3642040	ERX3635702	ERP110599	ERS2757266	ERA2201112	PRJEB28400	SAMEA4938481	Wellcome Sanger Institute		Illumina sequencing of library DN538925D:E1, constructed from sample accession ERS2757266 for study accession ERP110599. This is part of an Illumina multiplexed sequencing run (27261_7). This submission includes reads tagged with the sequence GGTTTGTT.	_ICU_WGS_Vietnam_Newton	DN538925D:E1	WGS	GENOMIC	RANDOM	Escherichia coli	E. coli		HiSeq X Ten		5453STDY7605582	E. coli	2019-11-05	2018-09-26
ERR3642043	ERX3635705	ERP110599	ERS2757269	ERA2201112	PRJEB28400	SAMEA4938484	Wellcome Sanger Institute		Illumina sequencing of library DN538925D:H1, constructed from sample accession ERS2757269 for study accession ERP110599. This is part of an Illumina multiplexed sequencing run (27261_7). This submission includes reads tagged with the sequence GGGTGTAG.	_ICU_WGS_Vietnam_Newton	DN538925D:H1	WGS	GENOMIC	RANDOM	Escherichia coli	E. coli		HiSeq X Ten		5453STDY7605585	E. coli	2019-11-05	2018-09-26
ERR3642061	ERX3635723	ERP110599	ERS2757293	ERA2201112	PRJEB28400	SAMEA4938508	Wellcome Sanger Institute		Illumina sequencing of library DN538925D:A4, constructed from sample accession ERS2757293 for study accession ERP110599. This is part of an Illumina multiplexed sequencing run (27261_7). This submission includes reads tagged with the sequence CCATCTGC.	_ICU_WGS_Vietnam_Newton	DN538925D:A4	WGS	GENOMIC	RANDOM	Escherichia coli	E. coli		HiSeq X Ten		5453STDY7605612	E. coli	2019-11-05	2018-09-26
ERR3642073	ERX3635735	ERP110599	ERS2757304	ERA2201112	PRJEB28400	SAMEA4938519	Wellcome Sanger Institute		Illumina sequencing of library DN538925D:G4, constructed from sample accession ERS2757304 for study accession ERP110599. This is part of an Illumina multiplexed sequencing run (27261_7). This submission includes reads tagged with the sequence GTTTCCGC.	_ICU_WGS_Vietnam_Newton	DN538925D:G4	WGS	GENOMIC	RANDOM	Escherichia coli	E. coli		HiSeq X Ten		5453STDY7605623	E. coli	2019-11-05	2018-09-26
ERR3642085	ERX3635747	ERP110599	ERS2757310	ERA2201112	PRJEB28400	SAMEA4938525	Wellcome Sanger Institute		Illumina sequencing of library DN538925D:E5, constructed from sample accession ERS2757310 for study accession ERP110599. This is part of an Illumina multiplexed sequencing run (27261_7). This submission includes reads tagged with the sequence TGCTCACC.	_ICU_WGS_Vietnam_Newton	DN538925D:E5	WGS	GENOMIC	RANDOM	Escherichia coli	E. coli		HiSeq X Ten		5453STDY7605629	E. coli	2019-11-05	2018-09-26
Run Accession	Experiment Accession	Project Accession	Sample Accession	Submission Accession	BioProject	BioSample	Center	Center Project	Design	Study Title	Library Name	Library Strategy	Library Source	Library Selection	Scientific Name	Common Name	Description	Instrument	PubMed	Isolate	Collected By	Collection Date	Geographic Location	Host	Host Disease	Isolation Source	Latitude And Longitude
SRR10376998	SRX7078543	SRP074197	SRS5594345	SRA987659	PRJNA288601	SAMN13166863	US Centers for Disease Control and Prevention		Illumina MiSeq (V2) paired-end 2x250 reads	CDC HAI-Seq Gram-negative bacteria	1603841	WGS	GENOMIC	RANDOM	Escherichia coli			Illumina MiSeq		DHQP1603841-1	EIP	2016	USA	Homo sapiens	NA	urine	NA
SRR10377094	SRX7078447	SRP074197	SRS5594249	SRA987659	PRJNA288601	SAMN13166875	US Centers for Disease Control and Prevention		Illumina MiSeq (V2) paired-end 2x250 reads	CDC HAI-Seq Gram-negative bacteria	1603897	WGS	GENOMIC	RANDOM	Escherichia coli			Illumina MiSeq		DHQP1603897-1	EIP	2016	USA	Homo sapiens	NA	urine	NA
SRR10377030	SRX7078511	SRP074197	SRS5594313	SRA987659	PRJNA288601	SAMN13166887	US Centers for Disease Control and Prevention		Illumina MiSeq (V2) paired-end 2x250 reads	CDC HAI-Seq Gram-negative bacteria	1604940	WGS	GENOMIC	RANDOM	Escherichia coli			Illumina MiSeq		DHQP1604940-1	EIP	2016	USA	Homo sapiens	NA	urine	NA
SRR10377029	SRX7078512	SRP074197	SRS5594314	SRA987659	PRJNA288601	SAMN13166888	US Centers for Disease Control and Prevention		Illumina MiSeq (V2) paired-end 2x250 reads	CDC HAI-Seq Gram-negative bacteria	1604942	WGS	GENOMIC	RANDOM	Escherichia coli			Illumina MiSeq		DHQP1604942-1	EIP	2016	USA	Homo sapiens	NA	urine	NA
SRR10377028	SRX7078513	SRP074197	SRS5594315	SRA987659	PRJNA288601	SAMN13166889	US Centers for Disease Control and Prevention		Illumina MiSeq (V2) paired-end 2x250 reads	CDC HAI-Seq Gram-negative bacteria	1604944	WGS	GENOMIC	RANDOM	Escherichia coli			Illumina MiSeq		DHQP1604944-1	EIP	2016	USA	Homo sapiens	NA	urine	NA
SRR10377026	SRX7078515	SRP074197	SRS5594317	SRA987659	PRJNA288601	SAMN13166891	US Centers for Disease Control and Prevention		Illumina MiSeq (V2) paired-end 2x250 reads	CDC HAI-Seq Gram-negative bacteria	1604950	WGS	GENOMIC	RANDOM	Escherichia coli			Illumina MiSeq		DHQP1604950-1	EIP	2016	USA	Homo sapiens	NA	urine	NA
SRR10377014	SRX7078527	SRP074197	SRS5594329	SRA987659	PRJNA288601	SAMN13166902	US Centers for Disease Control and Prevention		Illumina MiSeq (V2) paired-end 2x250 reads	CDC HAI-Seq Gram-negative bacteria	1606238	WGS	GENOMIC	RANDOM	Escherichia coli			Illumina MiSeq		DHQP1606238-1	EIP	2016	USA	Homo sapiens	NA	urine	NA
SRR10377008	SRX7078533	SRP074197	SRS5594335	SRA987659	PRJNA288601	SAMN13166907	US Centers for Disease Control and Prevention		Illumina MiSeq (V2) paired-end 2x250 reads	CDC HAI-Seq Gram-negative bacteria	1606245	WGS	GENOMIC	RANDOM	Escherichia coli			Illumina MiSeq		DHQP1606245-1	EIP	2016	USA	Homo sapiens	NA	urine	NA
SRR10376996	SRX7078545	SRP074197	SRS5594347	SRA987659	PRJNA288601	SAMN13166918	US Centers for Disease Control and Prevention		Illumina MiSeq (V2) paired-end 2x250 reads	CDC HAI-Seq Gram-negative bacteria	1701231	WGS	GENOMIC	RANDOM	Escherichia coli			Illumina MiSeq		DHQP1701231-1	EIP	2016	USA	Homo sapiens	NA	blood	NA
SRR10376981	SRX7078560	SRP074197	SRS5594362	SRA987659	PRJNA288601	SAMN13166932	US Centers for Disease Control and Prevention		Illumina MiSeq (V2) paired-end 2x250 reads	CDC HAI-Seq Gram-negative bacteria	1701333	WGS	GENOMIC	RANDOM	Escherichia coli			Illumina MiSeq		DHQP1701333-1	EIP	2016	USA	Homo sapiens	NA	urine	NA
SRR10376980	SRX7078561	SRP074197	SRS5594363	SRA987659	PRJNA288601	SAMN13166933	US Centers for Disease Control and Prevention		Illumina MiSeq (V2) paired-end 2x250 reads	CDC HAI-Seq Gram-negative bacteria	1701336	WGS	GENOMIC	RANDOM	Escherichia coli			Illumina MiSeq		DHQP1701336-1	EIP	2016	USA	Homo sapiens	NA	urine	NA
SRR10376975	SRX7078566	SRP074197	SRS5594368	SRA987659	PRJNA288601	SAMN13166937	US Centers for Disease Control and Prevention		Illumina MiSeq (V2) paired-end 2x250 reads	CDC HAI-Seq Gram-negative bacteria	1701341	WGS	GENOMIC	RANDOM	Escherichia coli			Illumina MiSeq		DHQP1701341-1	EIP	2016	USA	Homo sapiens	NA	urine	NA
SRR10376973	SRX7078568	SRP074197	SRS5594370	SRA987659	PRJNA288601	SAMN13166939	US Centers for Disease Control and Prevention		Illumina MiSeq (V2) paired-end 2x250 reads	CDC HAI-Seq Gram-negative bacteria	1701343	WGS	GENOMIC	RANDOM	Escherichia coli			Illumina MiSeq		DHQP1701343-1	EIP	2016	USA	Homo sapiens	NA	urine	NA
SRR10376972	SRX7078569	SRP074197	SRS5594371	SRA987659	PRJNA288601	SAMN13166940	US Centers for Disease Control and Prevention		Illumina MiSeq (V2) paired-end 2x250 reads	CDC HAI-Seq Gram-negative bacteria	1701588	WGS	GENOMIC	RANDOM	Escherichia coli			Illumina MiSeq		DHQP1701588-1	EIP	2016	USA	Homo sapiens	NA	urine	NA
SRR10376960	SRX7078581	SRP074197	SRS5594383	SRA987659	PRJNA288601	SAMN13166951	US Centers for Disease Control and Prevention		Illumina MiSeq (V2) paired-end 2x250 reads	CDC HAI-Seq Gram-negative bacteria	1701617	WGS	GENOMIC	RANDOM	Escherichia coli			Illumina MiSeq		DHQP1701617-1	EIP	2016	USA	Homo sapiens	NA	urine	NA
SRR10377132	SRX7078409	SRP074197	SRS5594211	SRA987659	PRJNA288601	SAMN13167002	US Centers for Disease Control and Prevention		Illumina MiSeq (V2) paired-end 2x250 reads	CDC HAI-Seq Gram-negative bacteria	1702869	WGS	GENOMIC	RANDOM	Escherichia coli			Illumina MiSeq		DHQP1702869-1	EIP	2016	USA	Homo sapiens	NA	urine	NA
SRR10377131	SRX7078410	SRP074197	SRS5594212	SRA987659	PRJNA288601	SAMN13167003	US Centers for Disease Control and Prevention		Illumina MiSeq (V2) paired-end 2x250 reads	CDC HAI-Seq Gram-negative bacteria	1702870	WGS	GENOMIC	RANDOM	Escherichia coli			Illumina MiSeq		DHQP1702870-1	EIP	2016	USA	Homo sapiens	NA	urine	NA
SRR10377130	SRX7078411	SRP074197	SRS5594213	SRA987659	PRJNA288601	SAMN13167004	US Centers for Disease Control and Prevention		Illumina MiSeq (V2) paired-end 2x250 reads	CDC HAI-Seq Gram-negative bacteria	1702874	WGS	GENOMIC	RANDOM	Escherichia coli			Illumina MiSeq		DHQP1702874-1	EIP	2016	USA	Homo sapiens	NA	blood	NA
SRR10377124	SRX7078417	SRP074197	SRS5594219	SRA987659	PRJNA288601	SAMN13167009	US Centers for Disease Control and Prevention		Illumina MiSeq (V2) paired-end 2x250 reads	CDC HAI-Seq Gram-negative bacteria	1702881	WGS	GENOMIC	RANDOM	Escherichia coli			Illumina MiSeq		DHQP1702881-1	EIP	2016	USA	Homo sapiens	NA	urine	NA
SRR10377123	SRX7078418	SRP074197	SRS5594220	SRA987659	PRJNA288601	SAMN13167010	US Centers for Disease Control and Prevention		Illumina MiSeq (V2) paired-end 2x250 reads	CDC HAI-Seq Gram-negative bacteria	1702887	WGS	GENOMIC	RANDOM	Escherichia coli			Illumina MiSeq		DHQP1702887-1	EIP	2016	USA	Homo sapiens	NA	urine	NA
SRR10377117	SRX7078424	SRP074197	SRS5594226	SRA987659	PRJNA288601	SAMN13167016	US Centers for Disease Control and Prevention		Illumina MiSeq (V2) paired-end 2x250 reads	CDC HAI-Seq Gram-negative bacteria	1702914	WGS	GENOMIC	RANDOM	Escherichia coli			Illumina MiSeq		DHQP1702914-1	EIP	2016	USA	Homo sapiens	NA	urine	NA
SRR10377115	SRX7078426	SRP074197	SRS5594228	SRA987659	PRJNA288601	SAMN13167017	US Centers for Disease Control and Prevention		Illumina MiSeq (V2) paired-end 2x250 reads	CDC HAI-Seq Gram-negative bacteria	1702915	WGS	GENOMIC	RANDOM	Escherichia coli			Illumina MiSeq		DHQP1702915-1	EIP	2016	USA	Homo sapiens	NA	urine	NA
SRR10377112	SRX7078429	SRP074197	SRS5594231	SRA987659	PRJNA288601	SAMN13167020	US Centers for Disease Control and Prevention		Illumina MiSeq (V2) paired-end 2x250 reads	CDC HAI-Seq Gram-negative bacteria	1702924	WGS	GENOMIC	RANDOM	Escherichia coli			Illumina MiSeq		DHQP1702924-1	EIP	2016	USA	Homo sapiens	NA	urine	NA
SRR10377104	SRX7078437	SRP074197	SRS5594239	SRA987659	PRJNA288601	SAMN13167027	US Centers for Disease Control and Prevention		Illumina MiSeq (V2) paired-end 2x250 reads	CDC HAI-Seq Gram-negative bacteria	1703002	WGS	GENOMIC	RANDOM	Escherichia coli			Illumina MiSeq		DHQP1703002-1	EIP	2016	USA	Homo sapiens	NA	urine	NA
SRR10377103	SRX7078438	SRP074197	SRS5594240	SRA987659	PRJNA288601	SAMN13167028	US Centers for Disease Control and Prevention		Illumina MiSeq (V2) paired-end 2x250 reads	CDC HAI-Seq Gram-negative bacteria	1703003	WGS	GENOMIC	RANDOM	Escherichia coli			Illumina MiSeq		DHQP1703003-1	EIP	2016	USA	Homo sapiens	NA	urine	NA
SRR10377102	SRX7078439	SRP074197	SRS5594241	SRA987659	PRJNA288601	SAMN13167029	US Centers for Disease Control and Prevention		Illumina MiSeq (V2) paired-end 2x250 reads	CDC HAI-Seq Gram-negative bacteria	1703004	WGS	GENOMIC	RANDOM	Escherichia coli			Illumina MiSeq		DHQP1703004-1	EIP	2016	USA	Homo sapiens	NA	urine	NA
SRR10377087	SRX7078454	SRP074197	SRS5594256	SRA987659	PRJNA288601	SAMN13167043	US Centers for Disease Control and Prevention		Illumina MiSeq (V2) paired-end 2x250 reads	CDC HAI-Seq Gram-negative bacteria	1704323	WGS	GENOMIC	RANDOM	Escherichia coli			Illumina MiSeq		DHQP1704323-1	EIP	2016	USA	Homo sapiens	NA	urine	NA
SRR10377067	SRX7078474	SRP074197	SRS5594276	SRA987659	PRJNA288601	SAMN13167060	US Centers for Disease Control and Prevention		Illumina MiSeq (V2) paired-end 2x250 reads	CDC HAI-Seq Gram-negative bacteria	1704399	WGS	GENOMIC	RANDOM	Escherichia coli			Illumina MiSeq		DHQP1704399-1	EIP	2016	USA	Homo sapiens	NA	urine	NA
SRR10377058	SRX7078483	SRP074197	SRS5594285	SRA987659	PRJNA288601	SAMN13167068	US Centers for Disease Control and Prevention		Illumina MiSeq (V2) paired-end 2x250 reads	CDC HAI-Seq Gram-negative bacteria	1704409	WGS	GENOMIC	RANDOM	Escherichia coli			Illumina MiSeq		DHQP1704409-1	EIP	2016	USA	Homo sapiens	NA	urine	NA

## Sheet: M. tuberculosis
Run Accession	Experiment Accession	Project Accession	Sample Accession	Submission Accession	BioProject	BioSample	Center	Center Project	Design	Study Title	Library Name	Library Strategy	Library Source	Library Selection	Scientific Name	Common Name	Description	Instrument	PubMed	Strain	Collected By	Collection Date	Geographic Location	Host	Host Disease	Isolation Source	Latitude And Longitude	Host Subject Id
SRR10397146	SRX7097481	SRP228479	SRS5609851	SRA991118	PRJNA587747	SAMN13207925	NIH / NIAID		paired2x150	Multiple samples of Mycobacterium tuberculosis collected by OCICB (Georgia AUG 2019)	2812	WGS	GENOMIC	RANDOM	Mycobacterium tuberculosis			Illumina MiSeq		2812	OCICB Consortium	2015	Georgia: Tbilisi	Homo sapiens	Tuberculosis	sputum	41.7151 N 44.8271 E	1464
SRR10397135	SRX7097492	SRP228479	SRS5609862	SRA991118	PRJNA587747	SAMN13207926	NIH / NIAID		paired2x150	Multiple samples of Mycobacterium tuberculosis collected by OCICB (Georgia AUG 2019)	2821	WGS	GENOMIC	RANDOM	Mycobacterium tuberculosis			Illumina MiSeq		2821	OCICB Consortium	2013	Georgia: Tbilisi	Homo sapiens	Tuberculosis	sputum	41.7151 N 44.8271 E	999
SRR10397124	SRX7097503	SRP228479	SRS5609873	SRA991118	PRJNA587747	SAMN13207927	NIH / NIAID		paired2x150	Multiple samples of Mycobacterium tuberculosis collected by OCICB (Georgia AUG 2019)	2824	WGS	GENOMIC	RANDOM	Mycobacterium tuberculosis			Illumina MiSeq		2824	OCICB Consortium	2016	Georgia: Tbilisi	Homo sapiens	Tuberculosis	sputum	41.7151 N 44.8271 E	1118
SRR10397113	SRX7097514	SRP228479	SRS5609884	SRA991118	PRJNA587747	SAMN13207928	NIH / NIAID		paired2x150	Multiple samples of Mycobacterium tuberculosis collected by OCICB (Georgia AUG 2019)	3050_1503	WGS	GENOMIC	RANDOM	Mycobacterium tuberculosis			Illumina MiSeq		3050_1503	OCICB Consortium	2015	Georgia: Tbilisi	Homo sapiens	Tuberculosis	sputum	41.7151 N 44.8271 E	1503
SRR10397102	SRX7097525	SRP228479	SRS5609895	SRA991118	PRJNA587747	SAMN13207929	NIH / NIAID		paired2x150	Multiple samples of Mycobacterium tuberculosis collected by OCICB (Georgia AUG 2019)	3078	WGS	GENOMIC	RANDOM	Mycobacterium tuberculosis			Illumina MiSeq		3078	OCICB Consortium	2016	Georgia: Tbilisi	Homo sapiens	Tuberculosis	sputum	41.7151 N 44.8271 E	1525
SRR10397151	SRX7097476	SRP228479	SRS5609846	SRA991118	PRJNA587747	SAMN13207965	NIH / NIAID		paired2x150	Multiple samples of Mycobacterium tuberculosis collected by OCICB (Georgia AUG 2019)	3584	WGS	GENOMIC	RANDOM	Mycobacterium tuberculosis			Illumina MiSeq		3584	OCICB Consortium	2017	Georgia: Tbilisi	Homo sapiens	Tuberculosis	sputum	41.7151 N 44.8271 E	1432
SRR10397150	SRX7097477	SRP228479	SRS5609847	SRA991118	PRJNA587747	SAMN13207966	NIH / NIAID		paired2x150	Multiple samples of Mycobacterium tuberculosis collected by OCICB (Georgia AUG 2019)	3585	WGS	GENOMIC	RANDOM	Mycobacterium tuberculosis			Illumina MiSeq		3585	OCICB Consortium	2017	Georgia: Tbilisi	Homo sapiens	Tuberculosis	sputum	41.7151 N 44.8271 E	1433
SRR10397149	SRX7097478	SRP228479	SRS5609848	SRA991118	PRJNA587747	SAMN13207967	NIH / NIAID		paired2x150	Multiple samples of Mycobacterium tuberculosis collected by OCICB (Georgia AUG 2019)	3586	WGS	GENOMIC	RANDOM	Mycobacterium tuberculosis			Illumina MiSeq		3586	OCICB Consortium	2017	Georgia: Tbilisi	Homo sapiens	Tuberculosis	sputum	41.7151 N 44.8271 E	1434
SRR10397148	SRX7097479	SRP228479	SRS5609849	SRA991118	PRJNA587747	SAMN13207968	NIH / NIAID		paired2x150	Multiple samples of Mycobacterium tuberculosis collected by OCICB (Georgia AUG 2019)	3633	WGS	GENOMIC	RANDOM	Mycobacterium tuberculosis			Illumina MiSeq		3633	OCICB Consortium	2016	Georgia: Tbilisi	Homo sapiens	Tuberculosis	sputum	41.7151 N 44.8271 E	1646
SRR10397147	SRX7097480	SRP228479	SRS5609850	SRA991118	PRJNA587747	SAMN13207969	NIH / NIAID		paired2x150	Multiple samples of Mycobacterium tuberculosis collected by OCICB (Georgia AUG 2019)	3634	WGS	GENOMIC	RANDOM	Mycobacterium tuberculosis			Illumina MiSeq		3634	OCICB Consortium	2016	Georgia: Tbilisi	Homo sapiens	Tuberculosis	bronchialLavage	41.7151 N 44.8271 E	1646
SRR10397145	SRX7097482	SRP228479	SRS5609852	SRA991118	PRJNA587747	SAMN13207970	NIH / NIAID		paired2x150	Multiple samples of Mycobacterium tuberculosis collected by OCICB (Georgia AUG 2019)	3635	WGS	GENOMIC	RANDOM	Mycobacterium tuberculosis			Illumina MiSeq		3635	OCICB Consortium	2016	Georgia: Tbilisi	Homo sapiens	Tuberculosis	sputum	41.7151 N 44.8271 E	1647
SRR10397144	SRX7097483	SRP228479	SRS5609853	SRA991118	PRJNA587747	SAMN13207971	NIH / NIAID		paired2x150	Multiple samples of Mycobacterium tuberculosis collected by OCICB (Georgia AUG 2019)	3636	WGS	GENOMIC	RANDOM	Mycobacterium tuberculosis			Illumina MiSeq		3636	OCICB Consortium	2014	Georgia: Tbilisi	Homo sapiens	Tuberculosis	sputum	41.7151 N 44.8271 E	1648
SRR10397143	SRX7097484	SRP228479	SRS5609854	SRA991118	PRJNA587747	SAMN13207972	NIH / NIAID		paired2x150	Multiple samples of Mycobacterium tuberculosis collected by OCICB (Georgia AUG 2019)	3637	WGS	GENOMIC	RANDOM	Mycobacterium tuberculosis			Illumina MiSeq		3637	OCICB Consortium	2016	Georgia: Tbilisi	Homo sapiens	Tuberculosis	sputum	41.7151 N 44.8271 E	1769
SRR10397142	SRX7097485	SRP228479	SRS5609855	SRA991118	PRJNA587747	SAMN13207973	NIH / NIAID		paired2x150	Multiple samples of Mycobacterium tuberculosis collected by OCICB (Georgia AUG 2019)	3638	WGS	GENOMIC	RANDOM	Mycobacterium tuberculosis			Illumina MiSeq		3638	OCICB Consortium	2016	Georgia: Tbilisi	Homo sapiens	Tuberculosis	sputum	41.7151 N 44.8271 E	1770
SRR10397141	SRX7097486	SRP228479	SRS5609856	SRA991118	PRJNA587747	SAMN13207974	NIH / NIAID		paired2x150	Multiple samples of Mycobacterium tuberculosis collected by OCICB (Georgia AUG 2019)	3639	WGS	GENOMIC	RANDOM	Mycobacterium tuberculosis			Illumina MiSeq		3639	OCICB Consortium	2017	Georgia: Tbilisi	Homo sapiens	Tuberculosis	sputum	41.7151 N 44.8271 E	1649
SRR10397140	SRX7097487	SRP228479	SRS5609857	SRA991118	PRJNA587747	SAMN13207975	NIH / NIAID		paired2x150	Multiple samples of Mycobacterium tuberculosis collected by OCICB (Georgia AUG 2019)	3640	WGS	GENOMIC	RANDOM	Mycobacterium tuberculosis			Illumina MiSeq		3640	OCICB Consortium	2017	Georgia: Tbilisi	Homo sapiens	Tuberculosis	sputum	41.7151 N 44.8271 E	1650
SRR10397139	SRX7097488	SRP228479	SRS5609858	SRA991118	PRJNA587747	SAMN13207976	NIH / NIAID		paired2x150	Multiple samples of Mycobacterium tuberculosis collected by OCICB (Georgia AUG 2019)	3641	WGS	GENOMIC	RANDOM	Mycobacterium tuberculosis			Illumina MiSeq		3641	OCICB Consortium	2016	Georgia: Tbilisi	Homo sapiens	Tuberculosis	sputum	41.7151 N 44.8271 E	1651
SRR10397138	SRX7097489	SRP228479	SRS5609859	SRA991118	PRJNA587747	SAMN13207977	NIH / NIAID		paired2x150	Multiple samples of Mycobacterium tuberculosis collected by OCICB (Georgia AUG 2019)	3642	WGS	GENOMIC	RANDOM	Mycobacterium tuberculosis			Illumina MiSeq		3642	OCICB Consortium	2017	Georgia: Tbilisi	Homo sapiens	Tuberculosis	sputum	41.7151 N 44.8271 E	1652
SRR10397137	SRX7097490	SRP228479	SRS5609860	SRA991118	PRJNA587747	SAMN13207978	NIH / NIAID		paired2x150	Multiple samples of Mycobacterium tuberculosis collected by OCICB (Georgia AUG 2019)	3643	WGS	GENOMIC	RANDOM	Mycobacterium tuberculosis			Illumina MiSeq		3643	OCICB Consortium	2017	Georgia: Tbilisi	Homo sapiens	Tuberculosis	sputum	41.7151 N 44.8271 E	1653
SRR10397136	SRX7097491	SRP228479	SRS5609861	SRA991118	PRJNA587747	SAMN13207979	NIH / NIAID		paired2x150	Multiple samples of Mycobacterium tuberculosis collected by OCICB (Georgia AUG 2019)	3644	WGS	GENOMIC	RANDOM	Mycobacterium tuberculosis			Illumina MiSeq		3644	OCICB Consortium	2017	Georgia: Tbilisi	Homo sapiens	Tuberculosis	sputum	41.7151 N 44.8271 E	1771
SRR10397134	SRX7097493	SRP228479	SRS5609863	SRA991118	PRJNA587747	SAMN13207980	NIH / NIAID		paired2x150	Multiple samples of Mycobacterium tuberculosis collected by OCICB (Georgia AUG 2019)	3645	WGS	GENOMIC	RANDOM	Mycobacterium tuberculosis			Illumina MiSeq		3645	OCICB Consortium	2017	Georgia: Tbilisi	Homo sapiens	Tuberculosis	sputum	41.7151 N 44.8271 E	1720
SRR10397133	SRX7097494	SRP228479	SRS5609864	SRA991118	PRJNA587747	SAMN13207981	NIH / NIAID		paired2x150	Multiple samples of Mycobacterium tuberculosis collected by OCICB (Georgia AUG 2019)	3646	WGS	GENOMIC	RANDOM	Mycobacterium tuberculosis			Illumina MiSeq		3646	OCICB Consortium	2017	Georgia: Tbilisi	Homo sapiens	Tuberculosis	sputum	41.7151 N 44.8271 E	1772
SRR10397132	SRX7097495	SRP228479	SRS5609865	SRA991118	PRJNA587747	SAMN13207982	NIH / NIAID		paired2x150	Multiple samples of Mycobacterium tuberculosis collected by OCICB (Georgia AUG 2019)	3647	WGS	GENOMIC	RANDOM	Mycobacterium tuberculosis			Illumina MiSeq		3647	OCICB Consortium	2017	Georgia: Tbilisi	Homo sapiens	Tuberculosis	sputum	41.7151 N 44.8271 E	1773
SRR10397131	SRX7097496	SRP228479	SRS5609866	SRA991118	PRJNA587747	SAMN13207983	NIH / NIAID		paired2x150	Multiple samples of Mycobacterium tuberculosis collected by OCICB (Georgia AUG 2019)	3648	WGS	GENOMIC	RANDOM	Mycobacterium tuberculosis			Illumina MiSeq		3648	OCICB Consortium	2017	Georgia: Tbilisi	Homo sapiens	Tuberculosis	sputum	41.7151 N 44.8271 E	1774
SRR10397130	SRX7097497	SRP228479	SRS5609867	SRA991118	PRJNA587747	SAMN13207984	NIH / NIAID		paired2x150	Multiple samples of Mycobacterium tuberculosis collected by OCICB (Georgia AUG 2019)	3649_1775	WGS	GENOMIC	RANDOM	Mycobacterium tuberculosis			Illumina MiSeq		3649_1775	OCICB Consortium	2016	Georgia: Tbilisi	Homo sapiens	Tuberculosis	sputum	41.7151 N 44.8271 E	1775
SRR10397129	SRX7097498	SRP228479	SRS5609868	SRA991118	PRJNA587747	SAMN13207985	NIH / NIAID		paired2x150	Multiple samples of Mycobacterium tuberculosis collected by OCICB (Georgia AUG 2019)	3651	WGS	GENOMIC	RANDOM	Mycobacterium tuberculosis			Illumina MiSeq		3651	OCICB Consortium	2017	Georgia: Tbilisi	Homo sapiens	Tuberculosis	sputum	41.7151 N 44.8271 E	1777
SRR10397128	SRX7097499	SRP228479	SRS5609869	SRA991118	PRJNA587747	SAMN13207986	NIH / NIAID		paired2x150	Multiple samples of Mycobacterium tuberculosis collected by OCICB (Georgia AUG 2019)	3652	WGS	GENOMIC	RANDOM	Mycobacterium tuberculosis			Illumina MiSeq		3652	OCICB Consortium	2017	Georgia: Tbilisi	Homo sapiens	Tuberculosis	sputum	41.7151 N 44.8271 E	1784
SRR10397127	SRX7097500	SRP228479	SRS5609870	SRA991118	PRJNA587747	SAMN13207987	NIH / NIAID		paired2x150	Multiple samples of Mycobacterium tuberculosis collected by OCICB (Georgia AUG 2019)	3653	WGS	GENOMIC	RANDOM	Mycobacterium tuberculosis			Illumina MiSeq		3653	OCICB Consortium	2017	Georgia: Tbilisi	Homo sapiens	Tuberculosis	sputum	41.7151 N 44.8271 E	1785
SRR10397126	SRX7097501	SRP228479	SRS5609871	SRA991118	PRJNA587747	SAMN13207988	NIH / NIAID		paired2x150	Multiple samples of Mycobacterium tuberculosis collected by OCICB (Georgia AUG 2019)	3654	WGS	GENOMIC	RANDOM	Mycobacterium tuberculosis			Illumina MiSeq		3654	OCICB Consortium	2017	Georgia: Tbilisi	Homo sapiens	Tuberculosis	sputum	41.7151 N 44.8271 E	1785
SRR10397125	SRX7097502	SRP228479	SRS5609872	SRA991118	PRJNA587747	SAMN13207989	NIH / NIAID		paired2x150	Multiple samples of Mycobacterium tuberculosis collected by OCICB (Georgia AUG 2019)	3655	WGS	GENOMIC	RANDOM	Mycobacterium tuberculosis			Illumina MiSeq		3655	OCICB Consortium	2017	Georgia: Tbilisi	Homo sapiens	Tuberculosis	sputum	41.7151 N 44.8271 E	1786
SRR10397123	SRX7097504	SRP228479	SRS5609874	SRA991118	PRJNA587747	SAMN13207990	NIH / NIAID		paired2x150	Multiple samples of Mycobacterium tuberculosis collected by OCICB (Georgia AUG 2019)	3656	WGS	GENOMIC	RANDOM	Mycobacterium tuberculosis			Illumina MiSeq		3656	OCICB Consortium	2016	Georgia: Tbilisi	Homo sapiens	Tuberculosis	sputum	41.7151 N 44.8271 E	1787
SRR10397122	SRX7097505	SRP228479	SRS5609875	SRA991118	PRJNA587747	SAMN13207991	NIH / NIAID		paired2x150	Multiple samples of Mycobacterium tuberculosis collected by OCICB (Georgia AUG 2019)	3657	WGS	GENOMIC	RANDOM	Mycobacterium tuberculosis			Illumina MiSeq		3657	OCICB Consortium	2017	Georgia: Tbilisi	Homo sapiens	Tuberculosis	sputum	41.7151 N 44.8271 E	1788
SRR10397121	SRX7097506	SRP228479	SRS5609876	SRA991118	PRJNA587747	SAMN13207992	NIH / NIAID		paired2x150	Multiple samples of Mycobacterium tuberculosis collected by OCICB (Georgia AUG 2019)	3658	WGS	GENOMIC	RANDOM	Mycobacterium tuberculosis			Illumina MiSeq		3658	OCICB Consortium	2017	Georgia: Tbilisi	Homo sapiens	Tuberculosis	sputum	41.7151 N 44.8271 E	1789
SRR10397120	SRX7097507	SRP228479	SRS5609877	SRA991118	PRJNA587747	SAMN13207993	NIH / NIAID		paired2x150	Multiple samples of Mycobacterium tuberculosis collected by OCICB (Georgia AUG 2019)	3659	WGS	GENOMIC	RANDOM	Mycobacterium tuberculosis			Illumina MiSeq		3659	OCICB Consortium	2016	Georgia: Tbilisi	Homo sapiens	Tuberculosis	sputum	41.7151 N 44.8271 E	1790
SRR10397119	SRX7097508	SRP228479	SRS5609878	SRA991118	PRJNA587747	SAMN13207994	NIH / NIAID		paired2x150	Multiple samples of Mycobacterium tuberculosis collected by OCICB (Georgia AUG 2019)	3660	WGS	GENOMIC	RANDOM	Mycobacterium tuberculosis			Illumina MiSeq		3660	OCICB Consortium	2016	Georgia: Tbilisi	Homo sapiens	Tuberculosis	sputum	41.7151 N 44.8271 E	1791
SRR10397118	SRX7097509	SRP228479	SRS5609879	SRA991118	PRJNA587747	SAMN13207995	NIH / NIAID		paired2x150	Multiple samples of Mycobacterium tuberculosis collected by OCICB (Georgia AUG 2019)	3661	WGS	GENOMIC	RANDOM	Mycobacterium tuberculosis			Illumina MiSeq		3661	OCICB Consortium	2017	Georgia: Tbilisi	Homo sapiens	Tuberculosis	sputum	41.7151 N 44.8271 E	1792
SRR10397117	SRX7097510	SRP228479	SRS5609880	SRA991118	PRJNA587747	SAMN13207996	NIH / NIAID		paired2x150	Multiple samples of Mycobacterium tuberculosis collected by OCICB (Georgia AUG 2019)	3663	WGS	GENOMIC	RANDOM	Mycobacterium tuberculosis			Illumina MiSeq		3663	OCICB Consortium	2017	Georgia: Tbilisi	Homo sapiens	Tuberculosis	sputum	41.7151 N 44.8271 E	1794
SRR10397116	SRX7097511	SRP228479	SRS5609881	SRA991118	PRJNA587747	SAMN13207997	NIH / NIAID		paired2x150	Multiple samples of Mycobacterium tuberculosis collected by OCICB (Georgia AUG 2019)	3665	WGS	GENOMIC	RANDOM	Mycobacterium tuberculosis			Illumina MiSeq		3665	OCICB Consortium	2017	Georgia: Tbilisi	Homo sapiens	Tuberculosis	sputum	41.7151 N 44.8271 E	1796
SRR10397115	SRX7097512	SRP228479	SRS5609882	SRA991118	PRJNA587747	SAMN13207998	NIH / NIAID		paired2x150	Multiple samples of Mycobacterium tuberculosis collected by OCICB (Georgia AUG 2019)	3666	WGS	GENOMIC	RANDOM	Mycobacterium tuberculosis			Illumina MiSeq		3666	OCICB Consortium	2017	Georgia: Tbilisi	Homo sapiens	Tuberculosis	sputum	41.7151 N 44.8271 E	1797
SRR10397114	SRX7097513	SRP228479	SRS5609883	SRA991118	PRJNA587747	SAMN13207999	NIH / NIAID		paired2x150	Multiple samples of Mycobacterium tuberculosis collected by OCICB (Georgia AUG 2019)	3667	WGS	GENOMIC	RANDOM	Mycobacterium tuberculosis			Illumina MiSeq		3667	OCICB Consortium	2017	Georgia: Tbilisi	Homo sapiens	Tuberculosis	sputum	41.7151 N 44.8271 E	1798
SRR10397112	SRX7097515	SRP228479	SRS5609885	SRA991118	PRJNA587747	SAMN13208000	NIH / NIAID		paired2x150	Multiple samples of Mycobacterium tuberculosis collected by OCICB (Georgia AUG 2019)	3669	WGS	GENOMIC	RANDOM	Mycobacterium tuberculosis			Illumina MiSeq		3669	OCICB Consortium	2017	Georgia: Tbilisi	Homo sapiens	Tuberculosis	sputum	41.7151 N 44.8271 E	1745
SRR10397111	SRX7097516	SRP228479	SRS5609886	SRA991118	PRJNA587747	SAMN13208001	NIH / NIAID		paired2x150	Multiple samples of Mycobacterium tuberculosis collected by OCICB (Georgia AUG 2019)	3670	WGS	GENOMIC	RANDOM	Mycobacterium tuberculosis			Illumina MiSeq		3670	OCICB Consortium	2017	Georgia: Tbilisi	Homo sapiens	Tuberculosis	sputum	41.7151 N 44.8271 E	1746
SRR10397110	SRX7097517	SRP228479	SRS5609887	SRA991118	PRJNA587747	SAMN13208002	NIH / NIAID		paired2x150	Multiple samples of Mycobacterium tuberculosis collected by OCICB (Georgia AUG 2019)	3672	WGS	GENOMIC	RANDOM	Mycobacterium tuberculosis			Illumina MiSeq		3672	OCICB Consortium	2017	Georgia: Tbilisi	Homo sapiens	Tuberculosis	sputum	41.7151 N 44.8271 E	1748
SRR10397109	SRX7097518	SRP228479	SRS5609888	SRA991118	PRJNA587747	SAMN13208003	NIH / NIAID		paired2x150	Multiple samples of Mycobacterium tuberculosis collected by OCICB (Georgia AUG 2019)	3673	WGS	GENOMIC	RANDOM	Mycobacterium tuberculosis			Illumina MiSeq		3673	OCICB Consortium	2017	Georgia: Tbilisi	Homo sapiens	Tuberculosis	sputum	41.7151 N 44.8271 E	1749
SRR10397108	SRX7097519	SRP228479	SRS5609889	SRA991118	PRJNA587747	SAMN13208004	NIH / NIAID		paired2x150	Multiple samples of Mycobacterium tuberculosis collected by OCICB (Georgia AUG 2019)	3674	WGS	GENOMIC	RANDOM	Mycobacterium tuberculosis			Illumina MiSeq		3674	OCICB Consortium	2017	Georgia: Tbilisi	Homo sapiens	Tuberculosis	sputum	41.7151 N 44.8271 E	1799
SRR10397107	SRX7097520	SRP228479	SRS5609890	SRA991118	PRJNA587747	SAMN13208005	NIH / NIAID		paired2x150	Multiple samples of Mycobacterium tuberculosis collected by OCICB (Georgia AUG 2019)	3675	WGS	GENOMIC	RANDOM	Mycobacterium tuberculosis			Illumina MiSeq		3675	OCICB Consortium	2017	Georgia: Tbilisi	Homo sapiens	Tuberculosis	sputum	41.7151 N 44.8271 E	1800
SRR10397106	SRX7097521	SRP228479	SRS5609891	SRA991118	PRJNA587747	SAMN13208006	NIH / NIAID		paired2x150	Multiple samples of Mycobacterium tuberculosis collected by OCICB (Georgia AUG 2019)	3676	WGS	GENOMIC	RANDOM	Mycobacterium tuberculosis			Illumina MiSeq		3676	OCICB Consortium	2017	Georgia: Tbilisi	Homo sapiens	Tuberculosis	sputum	41.7151 N 44.8271 E	1801
SRR10397105	SRX7097522	SRP228479	SRS5609892	SRA991118	PRJNA587747	SAMN13208007	NIH / NIAID		paired2x150	Multiple samples of Mycobacterium tuberculosis collected by OCICB (Georgia AUG 2019)	3677	WGS	GENOMIC	RANDOM	Mycobacterium tuberculosis			Illumina MiSeq		3677	OCICB Consortium	2017	Georgia: Tbilisi	Homo sapiens	Tuberculosis	sputum	41.7151 N 44.8271 E	1802
SRR10397104	SRX7097523	SRP228479	SRS5609893	SRA991118	PRJNA587747	SAMN13208008	NIH / NIAID		paired2x150	Multiple samples of Mycobacterium tuberculosis collected by OCICB (Georgia AUG 2019)	3678	WGS	GENOMIC	RANDOM	Mycobacterium tuberculosis			Illumina MiSeq		3678	OCICB Consortium	2017	Georgia: Tbilisi	Homo sapiens	Tuberculosis	sputum	41.7151 N 44.8271 E	1803
SRR10397103	SRX7097524	SRP228479	SRS5609894	SRA991118	PRJNA587747	SAMN13208009	NIH / NIAID		paired2x150	Multiple samples of Mycobacterium tuberculosis collected by OCICB (Georgia AUG 2019)	3679	WGS	GENOMIC	RANDOM	Mycobacterium tuberculosis			Illumina MiSeq		3679	OCICB Consortium	2017	Georgia: Tbilisi	Homo sapiens	Tuberculosis	sputum	41.7151 N 44.8271 E	1804
SRR10397101	SRX7097526	SRP228479	SRS5609896	SRA991118	PRJNA587747	SAMN13208010	NIH / NIAID		paired2x150	Multiple samples of Mycobacterium tuberculosis collected by OCICB (Georgia AUG 2019)	3680	WGS	GENOMIC	RANDOM	Mycobacterium tuberculosis			Illumina MiSeq		3680	OCICB Consortium	2017	Georgia: Tbilisi	Homo sapiens	Tuberculosis	sputum	41.7151 N 44.8271 E	1778
SRR10397100	SRX7097527	SRP228479	SRS5609897	SRA991118	PRJNA587747	SAMN13208011	NIH / NIAID		paired2x150	Multiple samples of Mycobacterium tuberculosis collected by OCICB (Georgia AUG 2019)	3681	WGS	GENOMIC	RANDOM	Mycobacterium tuberculosis			Illumina MiSeq		3681	OCICB Consortium	2017	Georgia: Tbilisi	Homo sapiens	Tuberculosis	sputum	41.7151 N 44.8271 E	1779
SRR10397099	SRX7097528	SRP228479	SRS5609898	SRA991118	PRJNA587747	SAMN13208012	NIH / NIAID		paired2x150	Multiple samples of Mycobacterium tuberculosis collected by OCICB (Georgia AUG 2019)	3682	WGS	GENOMIC	RANDOM	Mycobacterium tuberculosis			Illumina MiSeq		3682	OCICB Consortium	2017	Georgia: Tbilisi	Homo sapiens	Tuberculosis	sputum	41.7151 N 44.8271 E	1780
SRR10397098	SRX7097529	SRP228479	SRS5609899	SRA991118	PRJNA587747	SAMN13208013	NIH / NIAID		paired2x150	Multiple samples of Mycobacterium tuberculosis collected by OCICB (Georgia AUG 2019)	3683	WGS	GENOMIC	RANDOM	Mycobacterium tuberculosis			Illumina MiSeq		3683	OCICB Consortium	2017	Georgia: Tbilisi	Homo sapiens	Tuberculosis	sputum	41.7151 N 44.8271 E	1781
SRR10397097	SRX7097530	SRP228479	SRS5609900	SRA991118	PRJNA587747	SAMN13208014	NIH / NIAID		paired2x150	Multiple samples of Mycobacterium tuberculosis collected by OCICB (Georgia AUG 2019)	3684	WGS	GENOMIC	RANDOM	Mycobacterium tuberculosis			Illumina MiSeq		3684	OCICB Consortium	2017	Georgia: Tbilisi	Homo sapiens	Tuberculosis	sputum	41.7151 N 44.8271 E	1782
SRR10397096	SRX7097531	SRP228479	SRS5609901	SRA991118	PRJNA587747	SAMN13208015	NIH / NIAID		paired2x150	Multiple samples of Mycobacterium tuberculosis collected by OCICB (Georgia AUG 2019)	3706	WGS	GENOMIC	RANDOM	Mycobacterium tuberculosis			Illumina MiSeq		3706	OCICB Consortium	2015	Georgia: Tbilisi	Homo sapiens	Tuberculosis	sputum	41.7151 N 44.8271 E	913
SRR10397095	SRX7097532	SRP228479	SRS5609902	SRA991118	PRJNA587747	SAMN13208016	NIH / NIAID		paired2x150	Multiple samples of Mycobacterium tuberculosis collected by OCICB (Georgia AUG 2019)	3707	WGS	GENOMIC	RANDOM	Mycobacterium tuberculosis			Illumina MiSeq		3707	OCICB Consortium	2016	Georgia: Tbilisi	Homo sapiens	Tuberculosis	sputum	41.7151 N 44.8271 E	1207
SRR10397094	SRX7097533	SRP228479	SRS5609903	SRA991118	PRJNA587747	SAMN13208017	NIH / NIAID		paired2x150	Multiple samples of Mycobacterium tuberculosis collected by OCICB (Georgia AUG 2019)	3886	WGS	GENOMIC	RANDOM	Mycobacterium tuberculosis			Illumina MiSeq		3886	OCICB Consortium	2017	Georgia: Tbilisi	Homo sapiens	Tuberculosis	sputum	41.7151 N 44.8271 E	953
SRR10397093	SRX7097534	SRP228479	SRS5609904	SRA991118	PRJNA587747	SAMN13208018	NIH / NIAID		paired2x150	Multiple samples of Mycobacterium tuberculosis collected by OCICB (Georgia AUG 2019)	3887	WGS	GENOMIC	RANDOM	Mycobacterium tuberculosis			Illumina MiSeq		3887	OCICB Consortium	2016	Georgia: Tbilisi	Homo sapiens	Tuberculosis	sputum	41.7151 N 44.8271 E	1816
SRR10397092	SRX7097535	SRP228479	SRS5609905	SRA991118	PRJNA587747	SAMN13208019	NIH / NIAID		paired2x150	Multiple samples of Mycobacterium tuberculosis collected by OCICB (Georgia AUG 2019)	3888	WGS	GENOMIC	RANDOM	Mycobacterium tuberculosis			Illumina MiSeq		3888	OCICB Consortium	2017	Georgia: Tbilisi	Homo sapiens	Tuberculosis	sputum	41.7151 N 44.8271 E	1805
SRR10397179	SRX7097448	SRP228479	SRS5609818	SRA991118	PRJNA587747	SAMN13207922	NIH / NIAID		paired2x150	Multiple samples of Mycobacterium tuberculosis collected by OCICB (Georgia AUG 2019)	2507	WGS	GENOMIC	RANDOM	Mycobacterium tuberculosis			Illumina MiSeq		2507	OCICB Consortium	2015	Georgia: Tbilisi	Homo sapiens	Tuberculosis	sputum	41.7151 N 44.8271 E	1204
SRR10397168	SRX7097459	SRP228479	SRS5609829	SRA991118	PRJNA587747	SAMN13207923	NIH / NIAID		paired2x150	Multiple samples of Mycobacterium tuberculosis collected by OCICB (Georgia AUG 2019)	2508	WGS	GENOMIC	RANDOM	Mycobacterium tuberculosis			Illumina MiSeq		2508	OCICB Consortium	2016	Georgia: Tbilisi	Homo sapiens	Tuberculosis	sputum	41.7151 N 44.8271 E	968
SRR10397157	SRX7097470	SRP228479	SRS5609840	SRA991118	PRJNA587747	SAMN13207924	NIH / NIAID		paired2x150	Multiple samples of Mycobacterium tuberculosis collected by OCICB (Georgia AUG 2019)	2604	WGS	GENOMIC	RANDOM	Mycobacterium tuberculosis			Illumina MiSeq		2604	OCICB Consortium	2013	Georgia: Tbilisi	Homo sapiens	Tuberculosis	sputum	41.7151 N 44.8271 E	999
SRR10397183	SRX7097444	SRP228479	SRS5609814	SRA991118	PRJNA587747	SAMN13207938	NIH / NIAID		paired2x150	Multiple samples of Mycobacterium tuberculosis collected by OCICB (Georgia AUG 2019)	3300	WGS	GENOMIC	RANDOM	Mycobacterium tuberculosis			Illumina MiSeq		3300	OCICB Consortium	2017	Georgia: Tbilisi	Homo sapiens	Tuberculosis	sputum	41.7151 N 44.8271 E	1626
SRR10397180	SRX7097447	SRP228479	SRS5609817	SRA991118	PRJNA587747	SAMN13207939	NIH / NIAID		paired2x150	Multiple samples of Mycobacterium tuberculosis collected by OCICB (Georgia AUG 2019)	3301	WGS	GENOMIC	RANDOM	Mycobacterium tuberculosis			Illumina MiSeq		3301	OCICB Consortium	2017	Georgia: Tbilisi	Homo sapiens	Tuberculosis	sputum	41.7151 N 44.8271 E	1627
SRR10397178	SRX7097449	SRP228479	SRS5609819	SRA991118	PRJNA587747	SAMN13207940	NIH / NIAID		paired2x150	Multiple samples of Mycobacterium tuberculosis collected by OCICB (Georgia AUG 2019)	3302	WGS	GENOMIC	RANDOM	Mycobacterium tuberculosis			Illumina MiSeq		3302	OCICB Consortium	2017	Georgia: Tbilisi	Homo sapiens	Tuberculosis	sputum	41.7151 N 44.8271 E	1632
SRR10397177	SRX7097450	SRP228479	SRS5609820	SRA991118	PRJNA587747	SAMN13207941	NIH / NIAID		paired2x150	Multiple samples of Mycobacterium tuberculosis collected by OCICB (Georgia AUG 2019)	3303	WGS	GENOMIC	RANDOM	Mycobacterium tuberculosis			Illumina MiSeq		3303	OCICB Consortium	2017	Georgia: Tbilisi	Homo sapiens	Tuberculosis	sputum	41.7151 N 44.8271 E	1633
SRR10397176	SRX7097451	SRP228479	SRS5609821	SRA991118	PRJNA587747	SAMN13207942	NIH / NIAID		paired2x150	Multiple samples of Mycobacterium tuberculosis collected by OCICB (Georgia AUG 2019)	3304	WGS	GENOMIC	RANDOM	Mycobacterium tuberculosis			Illumina MiSeq		3304	OCICB Consortium	2017	Georgia: Tbilisi	Homo sapiens	Tuberculosis	sputum	41.7151 N 44.8271 E	1634
SRR10397175	SRX7097452	SRP228479	SRS5609822	SRA991118	PRJNA587747	SAMN13207943	NIH / NIAID		paired2x150	Multiple samples of Mycobacterium tuberculosis collected by OCICB (Georgia AUG 2019)	3305	WGS	GENOMIC	RANDOM	Mycobacterium tuberculosis			Illumina MiSeq		3305	OCICB Consortium	2016	Georgia: Tbilisi	Homo sapiens	Tuberculosis	sputum	41.7151 N 44.8271 E	1635
SRR10397174	SRX7097453	SRP228479	SRS5609823	SRA991118	PRJNA587747	SAMN13207944	NIH / NIAID		paired2x150	Multiple samples of Mycobacterium tuberculosis collected by OCICB (Georgia AUG 2019)	3306	WGS	GENOMIC	RANDOM	Mycobacterium tuberculosis			Illumina MiSeq		3306	OCICB Consortium	2017	Georgia: Tbilisi	Homo sapiens	Tuberculosis	sputum	41.7151 N 44.8271 E	1628
SRR10397173	SRX7097454	SRP228479	SRS5609824	SRA991118	PRJNA587747	SAMN13207945	NIH / NIAID		paired2x150	Multiple samples of Mycobacterium tuberculosis collected by OCICB (Georgia AUG 2019)	3307	WGS	GENOMIC	RANDOM	Mycobacterium tuberculosis			Illumina MiSeq		3307	OCICB Consortium	2017	Georgia: Tbilisi	Homo sapiens	Tuberculosis	sputum	41.7151 N 44.8271 E	1629
SRR10397172	SRX7097455	SRP228479	SRS5609825	SRA991118	PRJNA587747	SAMN13207946	NIH / NIAID		paired2x150	Multiple samples of Mycobacterium tuberculosis collected by OCICB (Georgia AUG 2019)	3308	WGS	GENOMIC	RANDOM	Mycobacterium tuberculosis			Illumina MiSeq		3308	OCICB Consortium	2017	Georgia: Tbilisi	Homo sapiens	Tuberculosis	sputum	41.7151 N 44.8271 E	1630
SRR10397171	SRX7097456	SRP228479	SRS5609826	SRA991118	PRJNA587747	SAMN13207947	NIH / NIAID		paired2x150	Multiple samples of Mycobacterium tuberculosis collected by OCICB (Georgia AUG 2019)	3317	WGS	GENOMIC	RANDOM	Mycobacterium tuberculosis			Illumina MiSeq		3317	OCICB Consortium	2017	Georgia: Tbilisi	Homo sapiens	Tuberculosis	surgeryCaseousMasses	41.7151 N 44.8271 E	1638
SRR10397170	SRX7097457	SRP228479	SRS5609827	SRA991118	PRJNA587747	SAMN13207948	NIH / NIAID		paired2x150	Multiple samples of Mycobacterium tuberculosis collected by OCICB (Georgia AUG 2019)	3566	WGS	GENOMIC	RANDOM	Mycobacterium tuberculosis			Illumina MiSeq		3566	OCICB Consortium	2016	Georgia: Tbilisi	Homo sapiens	Tuberculosis	sputum	41.7151 N 44.8271 E	1356
SRR10397169	SRX7097458	SRP228479	SRS5609828	SRA991118	PRJNA587747	SAMN13207949	NIH / NIAID		paired2x150	Multiple samples of Mycobacterium tuberculosis collected by OCICB (Georgia AUG 2019)	3567	WGS	GENOMIC	RANDOM	Mycobacterium tuberculosis			Illumina MiSeq		3567	OCICB Consortium	2017	Georgia: Tbilisi	Homo sapiens	Tuberculosis	sputum	41.7151 N 44.8271 E	1495
SRR10397167	SRX7097460	SRP228479	SRS5609830	SRA991118	PRJNA587747	SAMN13207950	NIH / NIAID		paired2x150	Multiple samples of Mycobacterium tuberculosis collected by OCICB (Georgia AUG 2019)	3568	WGS	GENOMIC	RANDOM	Mycobacterium tuberculosis			Illumina MiSeq		3568	OCICB Consortium	2017	Georgia: Tbilisi	Homo sapiens	Tuberculosis	sputum	41.7151 N 44.8271 E	1357
SRR10397166	SRX7097461	SRP228479	SRS5609831	SRA991118	PRJNA587747	SAMN13207951	NIH / NIAID		paired2x150	Multiple samples of Mycobacterium tuberculosis collected by OCICB (Georgia AUG 2019)	3569	WGS	GENOMIC	RANDOM	Mycobacterium tuberculosis			Illumina MiSeq		3569	OCICB Consortium	2016	Georgia: Tbilisi	Homo sapiens	Tuberculosis	sputum	41.7151 N 44.8271 E	1358
SRR10397165	SRX7097462	SRP228479	SRS5609832	SRA991118	PRJNA587747	SAMN13207952	NIH / NIAID		paired2x150	Multiple samples of Mycobacterium tuberculosis collected by OCICB (Georgia AUG 2019)	3570	WGS	GENOMIC	RANDOM	Mycobacterium tuberculosis			Illumina MiSeq		3570	OCICB Consortium	2016	Georgia: Tbilisi	Homo sapiens	Tuberculosis	sputum	41.7151 N 44.8271 E	1730
SRR10397164	SRX7097463	SRP228479	SRS5609833	SRA991118	PRJNA587747	SAMN13207953	NIH / NIAID		paired2x150	Multiple samples of Mycobacterium tuberculosis collected by OCICB (Georgia AUG 2019)	3571	WGS	GENOMIC	RANDOM	Mycobacterium tuberculosis			Illumina MiSeq		3571	OCICB Consortium	2016	Georgia: Tbilisi	Homo sapiens	Tuberculosis	sputum	41.7151 N 44.8271 E	1731
SRR10397163	SRX7097464	SRP228479	SRS5609834	SRA991118	PRJNA587747	SAMN13207954	NIH / NIAID		paired2x150	Multiple samples of Mycobacterium tuberculosis collected by OCICB (Georgia AUG 2019)	3572	WGS	GENOMIC	RANDOM	Mycobacterium tuberculosis			Illumina MiSeq		3572	OCICB Consortium	2017	Georgia: Tbilisi	Homo sapiens	Tuberculosis	other	41.7151 N 44.8271 E	1732
SRR10397162	SRX7097465	SRP228479	SRS5609835	SRA991118	PRJNA587747	SAMN13207955	NIH / NIAID		paired2x150	Multiple samples of Mycobacterium tuberculosis collected by OCICB (Georgia AUG 2019)	3573	WGS	GENOMIC	RANDOM	Mycobacterium tuberculosis			Illumina MiSeq		3573	OCICB Consortium	2016	Georgia: Tbilisi	Homo sapiens	Tuberculosis	sputum	41.7151 N 44.8271 E	1733
SRR10397161	SRX7097466	SRP228479	SRS5609836	SRA991118	PRJNA587747	SAMN13207956	NIH / NIAID		paired2x150	Multiple samples of Mycobacterium tuberculosis collected by OCICB (Georgia AUG 2019)	3575	WGS	GENOMIC	RANDOM	Mycobacterium tuberculosis			Illumina MiSeq		3575	OCICB Consortium	2017	Georgia: Tbilisi	Homo sapiens	Tuberculosis	sputum	41.7151 N 44.8271 E	1735
SRR10397160	SRX7097467	SRP228479	SRS5609837	SRA991118	PRJNA587747	SAMN13207957	NIH / NIAID		paired2x150	Multiple samples of Mycobacterium tuberculosis collected by OCICB (Georgia AUG 2019)	3576	WGS	GENOMIC	RANDOM	Mycobacterium tuberculosis			Illumina MiSeq		3576	OCICB Consortium	2017	Georgia: Tbilisi	Homo sapiens	Tuberculosis	sputum	41.7151 N 44.8271 E	1736
SRR10397159	SRX7097468	SRP228479	SRS5609838	SRA991118	PRJNA587747	SAMN13207958	NIH / NIAID		paired2x150	Multiple samples of Mycobacterium tuberculosis collected by OCICB (Georgia AUG 2019)	3577	WGS	GENOMIC	RANDOM	Mycobacterium tuberculosis			Illumina MiSeq		3577	OCICB Consortium	2017	Georgia: Tbilisi	Homo sapiens	Tuberculosis	sputum	41.7151 N 44.8271 E	1737
SRR10397158	SRX7097469	SRP228479	SRS5609839	SRA991118	PRJNA587747	SAMN13207959	NIH / NIAID		paired2x150	Multiple samples of Mycobacterium tuberculosis collected by OCICB (Georgia AUG 2019)	3578	WGS	GENOMIC	RANDOM	Mycobacterium tuberculosis			Illumina MiSeq		3578	OCICB Consortium	2017	Georgia: Tbilisi	Homo sapiens	Tuberculosis	sputum	41.7151 N 44.8271 E	1738
SRR10397156	SRX7097471	SRP228479	SRS5609841	SRA991118	PRJNA587747	SAMN13207960	NIH / NIAID		paired2x150	Multiple samples of Mycobacterium tuberculosis collected by OCICB (Georgia AUG 2019)	3579	WGS	GENOMIC	RANDOM	Mycobacterium tuberculosis			Illumina MiSeq		3579	OCICB Consortium	2017	Georgia: Tbilisi	Homo sapiens	Tuberculosis	sputum	41.7151 N 44.8271 E	1392
SRR10397155	SRX7097472	SRP228479	SRS5609842	SRA991118	PRJNA587747	SAMN13207961	NIH / NIAID		paired2x150	Multiple samples of Mycobacterium tuberculosis collected by OCICB (Georgia AUG 2019)	3580	WGS	GENOMIC	RANDOM	Mycobacterium tuberculosis			Illumina MiSeq		3580	OCICB Consortium	2017	Georgia: Tbilisi	Homo sapiens	Tuberculosis	sputum	41.7151 N 44.8271 E	1739
SRR10397154	SRX7097473	SRP228479	SRS5609843	SRA991118	PRJNA587747	SAMN13207962	NIH / NIAID		paired2x150	Multiple samples of Mycobacterium tuberculosis collected by OCICB (Georgia AUG 2019)	3581	WGS	GENOMIC	RANDOM	Mycobacterium tuberculosis			Illumina MiSeq		3581	OCICB Consortium	2016	Georgia: Tbilisi	Homo sapiens	Tuberculosis	sputum	41.7151 N 44.8271 E	1740
SRR10397153	SRX7097474	SRP228479	SRS5609844	SRA991118	PRJNA587747	SAMN13207963	NIH / NIAID		paired2x150	Multiple samples of Mycobacterium tuberculosis collected by OCICB (Georgia AUG 2019)	3582	WGS	GENOMIC	RANDOM	Mycobacterium tuberculosis			Illumina MiSeq		3582	OCICB Consortium	2016	Georgia: Tbilisi	Homo sapiens	Tuberculosis	sputum	41.7151 N 44.8271 E	1741
SRR10397152	SRX7097475	SRP228479	SRS5609845	SRA991118	PRJNA587747	SAMN13207964	NIH / NIAID		paired2x150	Multiple samples of Mycobacterium tuberculosis collected by OCICB (Georgia AUG 2019)	3583_1431	WGS	GENOMIC	RANDOM	Mycobacterium tuberculosis			Illumina MiSeq		3583_1431	OCICB Consortium	2017	Georgia: Tbilisi	Homo sapiens	Tuberculosis	sputum	41.7151 N 44.8271 E	1431
SRR10397191	SRX7097436	SRP228479	SRS5609806	SRA991118	PRJNA587747	SAMN13208092	NIH / NIAID		paired2x150	Multiple samples of Mycobacterium tuberculosis collected by OCICB (Georgia AUG 2019)	5245	WGS	GENOMIC	RANDOM	Mycobacterium tuberculosis			Illumina MiSeq		5245	OCICB Consortium	2018	Georgia: Tbilisi	Homo sapiens	Tuberculosis	sputum	41.7151 N 44.8271 E	2300
SRR10397190	SRX7097437	SRP228479	SRS5609807	SRA991118	PRJNA587747	SAMN13208093	NIH / NIAID		paired2x150	Multiple samples of Mycobacterium tuberculosis collected by OCICB (Georgia AUG 2019)	5246	WGS	GENOMIC	RANDOM	Mycobacterium tuberculosis			Illumina MiSeq		5246	OCICB Consortium	2018	Georgia: Tbilisi	Homo sapiens	Tuberculosis	sputum	41.7151 N 44.8271 E	2301
SRR10397189	SRX7097438	SRP228479	SRS5609808	SRA991118	PRJNA587747	SAMN13208094	NIH / NIAID		paired2x150	Multiple samples of Mycobacterium tuberculosis collected by OCICB (Georgia AUG 2019)	5247	WGS	GENOMIC	RANDOM	Mycobacterium tuberculosis			Illumina MiSeq		5247	OCICB Consortium	2018	Georgia: Tbilisi	Homo sapiens	Tuberculosis	sputum	41.7151 N 44.8271 E	2331
SRR10397188	SRX7097439	SRP228479	SRS5609809	SRA991118	PRJNA587747	SAMN13208095	NIH / NIAID		paired2x150	Multiple samples of Mycobacterium tuberculosis collected by OCICB (Georgia AUG 2019)	5248	WGS	GENOMIC	RANDOM	Mycobacterium tuberculosis			Illumina MiSeq		5248	OCICB Consortium	2018	Georgia: Tbilisi	Homo sapiens	Tuberculosis	sputum	41.7151 N 44.8271 E	2335
SRR10397187	SRX7097440	SRP228479	SRS5609810	SRA991118	PRJNA587747	SAMN13208096	NIH / NIAID		paired2x150	Multiple samples of Mycobacterium tuberculosis collected by OCICB (Georgia AUG 2019)	5250	WGS	GENOMIC	RANDOM	Mycobacterium tuberculosis			Illumina MiSeq		5250	OCICB Consortium	2018	Georgia: Tbilisi	Homo sapiens	Tuberculosis	sputum	41.7151 N 44.8271 E	2336
SRR10397186	SRX7097441	SRP228479	SRS5609811	SRA991118	PRJNA587747	SAMN13208097	NIH / NIAID		paired2x150	Multiple samples of Mycobacterium tuberculosis collected by OCICB (Georgia AUG 2019)	5252	WGS	GENOMIC	RANDOM	Mycobacterium tuberculosis			Illumina MiSeq		5252	OCICB Consortium	2018	Georgia: Tbilisi	Homo sapiens	Tuberculosis	sputum	41.7151 N 44.8271 E	2339
SRR10397185	SRX7097442	SRP228479	SRS5609812	SRA991118	PRJNA587747	SAMN13208098	NIH / NIAID		paired2x150	Multiple samples of Mycobacterium tuberculosis collected by OCICB (Georgia AUG 2019)	5255	WGS	GENOMIC	RANDOM	Mycobacterium tuberculosis			Illumina MiSeq		5255	OCICB Consortium	2018	Georgia: Tbilisi	Homo sapiens	Tuberculosis	sputum	41.7151 N 44.8271 E	2342
SRR10397184	SRX7097443	SRP228479	SRS5609813	SRA991118	PRJNA587747	SAMN13208099	NIH / NIAID		paired2x150	Multiple samples of Mycobacterium tuberculosis collected by OCICB (Georgia AUG 2019)	5256	WGS	GENOMIC	RANDOM	Mycobacterium tuberculosis			Illumina MiSeq		5256	OCICB Consortium	2018	Georgia: Tbilisi	Homo sapiens	Tuberculosis	sputum	41.7151 N 44.8271 E	2343
SRR10397182	SRX7097445	SRP228479	SRS5609815	SRA991118	PRJNA587747	SAMN13208100	NIH / NIAID		paired2x150	Multiple samples of Mycobacterium tuberculosis collected by OCICB (Georgia AUG 2019)	5475	WGS	GENOMIC	RANDOM	Mycobacterium tuberculosis			Illumina MiSeq		5475	OCICB Consortium	2016	Georgia: Tbilisi	Homo sapiens	Tuberculosis	sputum	41.7151 N 44.8271 E	1568
SRR10397181	SRX7097446	SRP228479	SRS5609816	SRA991118	PRJNA587747	SAMN13208101	NIH / NIAID		paired2x150	Multiple samples of Mycobacterium tuberculosis collected by OCICB (Georgia AUG 2019)	5477	WGS	GENOMIC	RANDOM	Mycobacterium tuberculosis			Illumina MiSeq		5477	OCICB Consortium	2018	Georgia: Tbilisi	Homo sapiens	Tuberculosis	sputum	41.7151 N 44.8271 E	919

## Sheet: P. aeruginosa
Run Accession	Experiment Accession	Project Accession	Sample Accession	Submission Accession	BioProject	BioSample	Center	Center Project	Design	Study Title	Library Name	Library Strategy	Library Source	Library Selection	Scientific Name	Common Name	Description	Instrument	PubMed	Alias	ENA Checklist	INSDC Center Alias	INSDC Center Name	INSDC First Public	INSDC Last Update	INSDC Status	SRA Accession	Sample Name	Title	Collection Date	Geographic Location	Host	Host Associated
ERR3048039	ERX3121563	ERP113116	ERS3017246	ERA1715062	PRJEB30639	SAMEA5209778	University Hospital Muenster			Susceptibility to ceftazidime/avibactam in German MDR/XDR Pseudomonas aeruginosa	unspecified	WGS	GENOMIC	RANDOM	Pseudomonas aeruginosa			Illumina MiSeq		4036	ERC000011	IFH_MS	University Hospital Muenster	2019-10-11T08:03:34Z	2019-01-10T17:29:18Z	public	ERS3017246	ERS3017246	4036	2015	Germany	Homo sapiens	Yes
ERR3048040	ERX3121564	ERP113116	ERS3017247	ERA1715063	PRJEB30639	SAMEA5209779	University Hospital Muenster			Susceptibility to ceftazidime/avibactam in German MDR/XDR Pseudomonas aeruginosa	unspecified	WGS	GENOMIC	RANDOM	Pseudomonas aeruginosa			Illumina MiSeq		12227	ERC000011	IFH_MS	University Hospital Muenster	2019-10-11T08:03:34Z	2019-01-10T17:31:38Z	public	ERS3017247	ERS3017247	12227	2015	Germany	Homo sapiens	Yes
ERR3048042	ERX3121565	ERP113116	ERS3017248	ERA1715065	PRJEB30639	SAMEA5209780	University Hospital Muenster			Susceptibility to ceftazidime/avibactam in German MDR/XDR Pseudomonas aeruginosa	unspecified	WGS	GENOMIC	RANDOM	Pseudomonas aeruginosa			Illumina MiSeq		8899	ERC000011	IFH_MS	University Hospital Muenster	2019-10-11T08:03:34Z	2019-01-10T17:33:49Z	public	ERS3017248	ERS3017248	8899	2015	Germany	Homo sapiens	Yes
ERR3048043	ERX3121566	ERP113116	ERS3017249	ERA1715066	PRJEB30639	SAMEA5209781	University Hospital Muenster			Susceptibility to ceftazidime/avibactam in German MDR/XDR Pseudomonas aeruginosa	unspecified	WGS	GENOMIC	RANDOM	Pseudomonas aeruginosa			Illumina MiSeq		4195	ERC000011	IFH_MS	University Hospital Muenster	2019-10-11T08:03:34Z	2019-01-10T17:34:25Z	public	ERS3017249	ERS3017249	4195	2015	Germany	Homo sapiens	Yes
ERR3048044	ERX3121567	ERP113116	ERS3017250	ERA1715068	PRJEB30639	SAMEA5209782	University Hospital Muenster			Susceptibility to ceftazidime/avibactam in German MDR/XDR Pseudomonas aeruginosa	unspecified	WGS	GENOMIC	RANDOM	Pseudomonas aeruginosa			Illumina MiSeq		4405	ERC000011	IFH_MS	University Hospital Muenster	2019-10-11T08:03:34Z	2019-01-10T17:36:43Z	public	ERS3017250	ERS3017250	4405	2015	Germany	Homo sapiens	Yes
ERR3048045	ERX3121568	ERP113116	ERS3017251	ERA1715069	PRJEB30639	SAMEA5209783	University Hospital Muenster			Susceptibility to ceftazidime/avibactam in German MDR/XDR Pseudomonas aeruginosa	unspecified	WGS	GENOMIC	RANDOM	Pseudomonas aeruginosa			Illumina MiSeq		7560	ERC000011	IFH_MS	University Hospital Muenster	2019-10-11T08:03:34Z	2019-01-10T17:39:08Z	public	ERS3017251	ERS3017251	7560	2015	Germany	Homo sapiens	Yes
ERR3048105	ERX3121613	ERP113116	ERS3017296	ERA1715119	PRJEB30639	SAMEA5209828	University Hospital Muenster			Susceptibility to ceftazidime/avibactam in German MDR/XDR Pseudomonas aeruginosa	unspecified	WGS	GENOMIC	RANDOM	Pseudomonas aeruginosa			Illumina MiSeq		6023	ERC000011	IFH_MS	University Hospital Muenster	2019-10-11T08:03:34Z	2019-01-10T18:39:49Z	public	ERS3017296	ERS3017296	6023	2016	Germany	Homo sapiens	Yes
ERR3048106	ERX3121614	ERP113116	ERS3017297	ERA1715120	PRJEB30639	SAMEA5209829	University Hospital Muenster			Susceptibility to ceftazidime/avibactam in German MDR/XDR Pseudomonas aeruginosa	unspecified	WGS	GENOMIC	RANDOM	Pseudomonas aeruginosa			Illumina MiSeq		6147	ERC000011	IFH_MS	University Hospital Muenster	2019-10-11T08:03:34Z	2019-01-10T18:41:22Z	public	ERS3017297	ERS3017297	6147	2016	Germany	Homo sapiens	Yes
ERR3048107	ERX3121615	ERP113116	ERS3017298	ERA1715122	PRJEB30639	SAMEA5209830	University Hospital Muenster			Susceptibility to ceftazidime/avibactam in German MDR/XDR Pseudomonas aeruginosa	unspecified	WGS	GENOMIC	RANDOM	Pseudomonas aeruginosa			Illumina MiSeq		6201	ERC000011	IFH_MS	University Hospital Muenster	2019-10-11T08:03:34Z	2019-01-10T18:41:52Z	public	ERS3017298	ERS3017298	6201	2016	Germany	Homo sapiens	Yes
ERR3048108	ERX3121616	ERP113116	ERS3017299	ERA1715123	PRJEB30639	SAMEA5209831	University Hospital Muenster			Susceptibility to ceftazidime/avibactam in German MDR/XDR Pseudomonas aeruginosa	unspecified	WGS	GENOMIC	RANDOM	Pseudomonas aeruginosa			Illumina MiSeq		6411	ERC000011	IFH_MS	University Hospital Muenster	2019-10-11T08:03:34Z	2019-01-10T18:44:05Z	public	ERS3017299	ERS3017299	6411	2016	Germany	Homo sapiens	Yes
ERR3048111	ERX3121617	ERP113116	ERS3017300	ERA1715124	PRJEB30639	SAMEA5209832	University Hospital Muenster			Susceptibility to ceftazidime/avibactam in German MDR/XDR Pseudomonas aeruginosa	unspecified	WGS	GENOMIC	RANDOM	Pseudomonas aeruginosa			Illumina MiSeq		6477	ERC000011	IFH_MS	University Hospital Muenster	2019-10-11T08:03:34Z	2019-01-10T18:44:51Z	public	ERS3017300	ERS3017300	6477	2016	Germany	Homo sapiens	Yes
ERR3048112	ERX3121618	ERP113116	ERS3017301	ERA1715125	PRJEB30639	SAMEA5209833	University Hospital Muenster			Susceptibility to ceftazidime/avibactam in German MDR/XDR Pseudomonas aeruginosa	unspecified	WGS	GENOMIC	RANDOM	Pseudomonas aeruginosa			Illumina MiSeq		6708	ERC000011	IFH_MS	University Hospital Muenster	2019-10-11T08:03:34Z	2019-01-10T18:45:24Z	public	ERS3017301	ERS3017301	6708	2016	Germany	Homo sapiens	Yes
ERR3048113	ERX3121619	ERP113116	ERS3017302	ERA1715126	PRJEB30639	SAMEA5209834	University Hospital Muenster			Susceptibility to ceftazidime/avibactam in German MDR/XDR Pseudomonas aeruginosa	unspecified	WGS	GENOMIC	RANDOM	Pseudomonas aeruginosa			Illumina MiSeq		6793	ERC000011	IFH_MS	University Hospital Muenster	2019-10-11T08:03:34Z	2019-01-10T18:46:42Z	public	ERS3017302	ERS3017302	6793	2016	Germany	Homo sapiens	Yes
ERR3048114	ERX3121620	ERP113116	ERS3017303	ERA1715127	PRJEB30639	SAMEA5209835	University Hospital Muenster			Susceptibility to ceftazidime/avibactam in German MDR/XDR Pseudomonas aeruginosa	unspecified	WGS	GENOMIC	RANDOM	Pseudomonas aeruginosa			Illumina MiSeq		6870	ERC000011	IFH_MS	University Hospital Muenster	2019-10-11T08:03:34Z	2019-01-10T18:47:30Z	public	ERS3017303	ERS3017303	6870	2016	Germany	Homo sapiens	Yes
ERR3048115	ERX3121621	ERP113116	ERS3017304	ERA1715128	PRJEB30639	SAMEA5209836	University Hospital Muenster			Susceptibility to ceftazidime/avibactam in German MDR/XDR Pseudomonas aeruginosa	unspecified	WGS	GENOMIC	RANDOM	Pseudomonas aeruginosa			Illumina MiSeq		6891	ERC000011	IFH_MS	University Hospital Muenster	2019-10-11T08:03:34Z	2019-01-10T18:48:04Z	public	ERS3017304	ERS3017304	6891	2016	Germany	Homo sapiens	Yes
ERR3048116	ERX3121622	ERP113116	ERS3017305	ERA1715129	PRJEB30639	SAMEA5209837	University Hospital Muenster			Susceptibility to ceftazidime/avibactam in German MDR/XDR Pseudomonas aeruginosa	unspecified	WGS	GENOMIC	RANDOM	Pseudomonas aeruginosa			Illumina MiSeq		7165	ERC000011	IFH_MS	University Hospital Muenster	2019-10-11T08:03:34Z	2019-01-10T18:48:59Z	public	ERS3017305	ERS3017305	7165	2016	Germany	Homo sapiens	Yes
ERR3048117	ERX3121623	ERP113116	ERS3017306	ERA1715130	PRJEB30639	SAMEA5209838	University Hospital Muenster			Susceptibility to ceftazidime/avibactam in German MDR/XDR Pseudomonas aeruginosa	unspecified	WGS	GENOMIC	RANDOM	Pseudomonas aeruginosa			Illumina MiSeq		7122	ERC000011	IFH_MS	University Hospital Muenster	2019-10-11T08:03:34Z	2019-01-10T18:49:30Z	public	ERS3017306	ERS3017306	7122	2016	Germany	Homo sapiens	Yes
ERR3048118	ERX3121624	ERP113116	ERS3017307	ERA1715131	PRJEB30639	SAMEA5209839	University Hospital Muenster			Susceptibility to ceftazidime/avibactam in German MDR/XDR Pseudomonas aeruginosa	unspecified	WGS	GENOMIC	RANDOM	Pseudomonas aeruginosa			Illumina MiSeq		7319	ERC000011	IFH_MS	University Hospital Muenster	2019-10-11T08:03:34Z	2019-01-10T18:51:20Z	public	ERS3017307	ERS3017307	7319	2016	Germany	Homo sapiens	Yes
ERR3048121	ERX3121625	ERP113116	ERS3017308	ERA1715132	PRJEB30639	SAMEA5209840	University Hospital Muenster			Susceptibility to ceftazidime/avibactam in German MDR/XDR Pseudomonas aeruginosa	unspecified	WGS	GENOMIC	RANDOM	Pseudomonas aeruginosa			Illumina MiSeq		7519	ERC000011	IFH_MS	University Hospital Muenster	2019-10-11T08:03:34Z	2019-01-10T18:53:20Z	public	ERS3017308	ERS3017308	7519	2016	Germany	Homo sapiens	Yes
ERR3048124	ERX3121626	ERP113116	ERS3017309	ERA1715133	PRJEB30639	SAMEA5209841	University Hospital Muenster			Susceptibility to ceftazidime/avibactam in German MDR/XDR Pseudomonas aeruginosa	unspecified	WGS	GENOMIC	RANDOM	Pseudomonas aeruginosa			Illumina MiSeq		7523	ERC000011	IFH_MS	University Hospital Muenster	2019-10-11T08:03:34Z	2019-01-10T18:54:33Z	public	ERS3017309	ERS3017309	7523	2016	Germany	Homo sapiens	Yes
ERR3048125	ERX3121627	ERP113116	ERS3017310	ERA1715134	PRJEB30639	SAMEA5209842	University Hospital Muenster			Susceptibility to ceftazidime/avibactam in German MDR/XDR Pseudomonas aeruginosa	unspecified	WGS	GENOMIC	RANDOM	Pseudomonas aeruginosa			Illumina MiSeq		7622	ERC000011	IFH_MS	University Hospital Muenster	2019-10-11T08:03:34Z	2019-01-10T18:56:20Z	public	ERS3017310	ERS3017310	7622	2016	Germany	Homo sapiens	Yes
ERR3048128	ERX3121628	ERP113116	ERS3017311	ERA1715135	PRJEB30639	SAMEA5209843	University Hospital Muenster			Susceptibility to ceftazidime/avibactam in German MDR/XDR Pseudomonas aeruginosa	unspecified	WGS	GENOMIC	RANDOM	Pseudomonas aeruginosa			Illumina MiSeq		7621	ERC000011	IFH_MS	University Hospital Muenster	2019-10-11T08:03:34Z	2019-01-10T18:57:36Z	public	ERS3017311	ERS3017311	7621	2016	Germany	Homo sapiens	Yes
ERR3048131	ERX3121629	ERP113116	ERS3017312	ERA1715136	PRJEB30639	SAMEA5209844	University Hospital Muenster			Susceptibility to ceftazidime/avibactam in German MDR/XDR Pseudomonas aeruginosa	unspecified	WGS	GENOMIC	RANDOM	Pseudomonas aeruginosa			Illumina MiSeq		7644	ERC000011	IFH_MS	University Hospital Muenster	2019-10-11T08:03:34Z	2019-01-10T18:58:23Z	public	ERS3017312	ERS3017312	7644	2016	Germany	Homo sapiens	Yes
ERR3048132	ERX3121630	ERP113116	ERS3017313	ERA1715137	PRJEB30639	SAMEA5209845	University Hospital Muenster			Susceptibility to ceftazidime/avibactam in German MDR/XDR Pseudomonas aeruginosa	unspecified	WGS	GENOMIC	RANDOM	Pseudomonas aeruginosa			Illumina MiSeq		7676	ERC000011	IFH_MS	University Hospital Muenster	2019-10-11T08:03:34Z	2019-01-10T18:59:03Z	public	ERS3017313	ERS3017313	7676	2016	Germany	Homo sapiens	Yes
ERR3048133	ERX3121631	ERP113116	ERS3017314	ERA1715138	PRJEB30639	SAMEA5209846	University Hospital Muenster			Susceptibility to ceftazidime/avibactam in German MDR/XDR Pseudomonas aeruginosa	unspecified	WGS	GENOMIC	RANDOM	Pseudomonas aeruginosa			Illumina MiSeq		7920	ERC000011	IFH_MS	University Hospital Muenster	2019-10-11T08:03:34Z	2019-01-10T18:59:47Z	public	ERS3017314	ERS3017314	7920	2017	Germany	Homo sapiens	Yes
ERR3048134	ERX3121632	ERP113116	ERS3017315	ERA1715139	PRJEB30639	SAMEA5209847	University Hospital Muenster			Susceptibility to ceftazidime/avibactam in German MDR/XDR Pseudomonas aeruginosa	unspecified	WGS	GENOMIC	RANDOM	Pseudomonas aeruginosa			Illumina MiSeq		8215	ERC000011	IFH_MS	University Hospital Muenster	2019-10-11T08:03:34Z	2019-01-10T19:02:10Z	public	ERS3017315	ERS3017315	8215	2017	Germany	Homo sapiens	Yes
ERR3048138	ERX3121632	ERP113116	ERS3017315	ERA1715139	PRJEB30639	SAMEA5209847	University Hospital Muenster			Susceptibility to ceftazidime/avibactam in German MDR/XDR Pseudomonas aeruginosa	unspecified	WGS	GENOMIC	RANDOM	Pseudomonas aeruginosa			Illumina MiSeq		8215	ERC000011	IFH_MS	University Hospital Muenster	2019-10-11T08:03:34Z	2019-01-10T19:02:10Z	public	ERS3017315	ERS3017315	8215	2017	Germany	Homo sapiens	Yes
ERR3048139	ERX3121633	ERP113116	ERS3017316	ERA1715140	PRJEB30639	SAMEA5209848	University Hospital Muenster			Susceptibility to ceftazidime/avibactam in German MDR/XDR Pseudomonas aeruginosa	unspecified	WGS	GENOMIC	RANDOM	Pseudomonas aeruginosa			Illumina MiSeq		8296	ERC000011	IFH_MS	University Hospital Muenster	2019-10-11T08:03:34Z	2019-01-10T19:02:53Z	public	ERS3017316	ERS3017316	8296	2017	Germany	Homo sapiens	Yes
ERR3048140	ERX3121634	ERP113116	ERS3017317	ERA1715141	PRJEB30639	SAMEA5209849	University Hospital Muenster			Susceptibility to ceftazidime/avibactam in German MDR/XDR Pseudomonas aeruginosa	unspecified	WGS	GENOMIC	RANDOM	Pseudomonas aeruginosa			Illumina MiSeq		8394	ERC000011	IFH_MS	University Hospital Muenster	2019-10-11T08:03:34Z	2019-01-10T19:04:13Z	public	ERS3017317	ERS3017317	8394	2017	Germany	Homo sapiens	Yes
ERR3048143	ERX3121635	ERP113116	ERS3017318	ERA1715142	PRJEB30639	SAMEA5209850	University Hospital Muenster			Susceptibility to ceftazidime/avibactam in German MDR/XDR Pseudomonas aeruginosa	unspecified	WGS	GENOMIC	RANDOM	Pseudomonas aeruginosa			Illumina MiSeq		8409	ERC000011	IFH_MS	University Hospital Muenster	2019-10-11T08:03:34Z	2019-01-10T19:06:46Z	public	ERS3017318	ERS3017318	8409	2017	Germany	Homo sapiens	Yes
ERR3048146	ERX3121636	ERP113116	ERS3017319	ERA1715143	PRJEB30639	SAMEA5209851	University Hospital Muenster			Susceptibility to ceftazidime/avibactam in German MDR/XDR Pseudomonas aeruginosa	unspecified	WGS	GENOMIC	RANDOM	Pseudomonas aeruginosa			Illumina MiSeq		8600	ERC000011	IFH_MS	University Hospital Muenster	2019-10-11T08:03:34Z	2019-01-10T19:11:20Z	public	ERS3017319	ERS3017319	8600	2017	Germany	Homo sapiens	Yes
ERR3048149	ERX3121637	ERP113116	ERS3017320	ERA1715144	PRJEB30639	SAMEA5209852	University Hospital Muenster			Susceptibility to ceftazidime/avibactam in German MDR/XDR Pseudomonas aeruginosa	unspecified	WGS	GENOMIC	RANDOM	Pseudomonas aeruginosa			Illumina MiSeq		8680	ERC000011	IFH_MS	University Hospital Muenster	2019-10-11T08:03:34Z	2019-01-10T19:12:26Z	public	ERS3017320	ERS3017320	8680	2017	Germany	Homo sapiens	Yes
ERR3048150	ERX3121638	ERP113116	ERS3017321	ERA1715145	PRJEB30639	SAMEA5209853	University Hospital Muenster			Susceptibility to ceftazidime/avibactam in German MDR/XDR Pseudomonas aeruginosa	unspecified	WGS	GENOMIC	RANDOM	Pseudomonas aeruginosa			Illumina MiSeq		8886	ERC000011	IFH_MS	University Hospital Muenster	2019-10-11T08:03:34Z	2019-01-10T19:14:54Z	public	ERS3017321	ERS3017321	8886	2017	Germany	Homo sapiens	Yes
ERR3048151	ERX3121639	ERP113116	ERS3017322	ERA1715146	PRJEB30639	SAMEA5209854	University Hospital Muenster			Susceptibility to ceftazidime/avibactam in German MDR/XDR Pseudomonas aeruginosa	unspecified	WGS	GENOMIC	RANDOM	Pseudomonas aeruginosa			Illumina MiSeq		8923	ERC000011	IFH_MS	University Hospital Muenster	2019-10-11T08:03:34Z	2019-01-10T19:18:05Z	public	ERS3017322	ERS3017322	8923	2017	Germany	Homo sapiens	Yes
ERR3048154	ERX3121640	ERP113116	ERS3017323	ERA1715147	PRJEB30639	SAMEA5209855	University Hospital Muenster			Susceptibility to ceftazidime/avibactam in German MDR/XDR Pseudomonas aeruginosa	unspecified	WGS	GENOMIC	RANDOM	Pseudomonas aeruginosa			Illumina MiSeq		8993	ERC000011	IFH_MS	University Hospital Muenster	2019-10-11T08:03:34Z	2019-01-10T19:19:10Z	public	ERS3017323	ERS3017323	8993	2017	Germany	Homo sapiens	Yes
ERR3048155	ERX3121641	ERP113116	ERS3017324	ERA1715148	PRJEB30639	SAMEA5209856	University Hospital Muenster			Susceptibility to ceftazidime/avibactam in German MDR/XDR Pseudomonas aeruginosa	unspecified	WGS	GENOMIC	RANDOM	Pseudomonas aeruginosa			Illumina MiSeq		9030	ERC000011	IFH_MS	University Hospital Muenster	2019-10-11T08:03:34Z	2019-01-10T19:22:29Z	public	ERS3017324	ERS3017324	9030	2017	Germany	Homo sapiens	Yes
ERR3048159	ERX3121642	ERP113116	ERS3017325	ERA1715150	PRJEB30639	SAMEA5209857	University Hospital Muenster			Susceptibility to ceftazidime/avibactam in German MDR/XDR Pseudomonas aeruginosa	unspecified	WGS	GENOMIC	RANDOM	Pseudomonas aeruginosa			Illumina MiSeq		9076	ERC000011	IFH_MS	University Hospital Muenster	2019-10-11T08:03:34Z	2019-01-10T19:30:22Z	public	ERS3017325	ERS3017325	9076	2017	Germany	Homo sapiens	Yes
ERR3048161	ERX3121643	ERP113116	ERS3017326	ERA1715151	PRJEB30639	SAMEA5209858	University Hospital Muenster			Susceptibility to ceftazidime/avibactam in German MDR/XDR Pseudomonas aeruginosa	unspecified	WGS	GENOMIC	RANDOM	Pseudomonas aeruginosa			Illumina MiSeq		9099	ERC000011	IFH_MS	University Hospital Muenster	2019-10-11T08:03:34Z	2019-01-10T19:32:50Z	public	ERS3017326	ERS3017326	9099	2017	Germany	Homo sapiens	Yes
ERR3048164	ERX3121644	ERP113116	ERS3017327	ERA1715152	PRJEB30639	SAMEA5209859	University Hospital Muenster			Susceptibility to ceftazidime/avibactam in German MDR/XDR Pseudomonas aeruginosa	unspecified	WGS	GENOMIC	RANDOM	Pseudomonas aeruginosa			Illumina MiSeq		9190	ERC000011	IFH_MS	University Hospital Muenster	2019-10-11T08:03:34Z	2019-01-10T19:33:58Z	public	ERS3017327	ERS3017327	9190	2017	Germany	Homo sapiens	Yes
ERR3048165	ERX3121645	ERP113116	ERS3017328	ERA1715153	PRJEB30639	SAMEA5209860	University Hospital Muenster			Susceptibility to ceftazidime/avibactam in German MDR/XDR Pseudomonas aeruginosa	unspecified	WGS	GENOMIC	RANDOM	Pseudomonas aeruginosa			Illumina MiSeq		9250	ERC000011	IFH_MS	University Hospital Muenster	2019-10-11T08:03:34Z	2019-01-10T19:34:36Z	public	ERS3017328	ERS3017328	9250	2017	Germany	Homo sapiens	Yes
ERR3048166	ERX3121646	ERP113116	ERS3017329	ERA1715154	PRJEB30639	SAMEA5209861	University Hospital Muenster			Susceptibility to ceftazidime/avibactam in German MDR/XDR Pseudomonas aeruginosa	unspecified	WGS	GENOMIC	RANDOM	Pseudomonas aeruginosa			Illumina MiSeq		9309	ERC000011	IFH_MS	University Hospital Muenster	2019-10-11T08:03:34Z	2019-01-10T19:36:06Z	public	ERS3017329	ERS3017329	9309	2017	Germany	Homo sapiens	Yes
ERR3048167	ERX3121647	ERP113116	ERS3017330	ERA1715155	PRJEB30639	SAMEA5209862	University Hospital Muenster			Susceptibility to ceftazidime/avibactam in German MDR/XDR Pseudomonas aeruginosa	unspecified	WGS	GENOMIC	RANDOM	Pseudomonas aeruginosa			Illumina MiSeq		9390	ERC000011	IFH_MS	University Hospital Muenster	2019-10-11T08:03:34Z	2019-01-10T19:36:51Z	public	ERS3017330	ERS3017330	9390	2017	Germany	Homo sapiens	Yes
ERR3048168	ERX3121648	ERP113116	ERS3017331	ERA1715156	PRJEB30639	SAMEA5209863	University Hospital Muenster			Susceptibility to ceftazidime/avibactam in German MDR/XDR Pseudomonas aeruginosa	unspecified	WGS	GENOMIC	RANDOM	Pseudomonas aeruginosa			Illumina MiSeq		9455	ERC000011	IFH_MS	University Hospital Muenster	2019-10-11T08:03:34Z	2019-01-10T19:38:09Z	public	ERS3017331	ERS3017331	9455	2017	Germany	Homo sapiens	Yes
ERR3048169	ERX3121649	ERP113116	ERS3017332	ERA1715157	PRJEB30639	SAMEA5209864	University Hospital Muenster			Susceptibility to ceftazidime/avibactam in German MDR/XDR Pseudomonas aeruginosa	unspecified	WGS	GENOMIC	RANDOM	Pseudomonas aeruginosa			Illumina MiSeq		9490	ERC000011	IFH_MS	University Hospital Muenster	2019-10-11T08:03:34Z	2019-01-10T19:38:43Z	public	ERS3017332	ERS3017332	9490	2017	Germany	Homo sapiens	Yes
ERR3048170	ERX3121650	ERP113116	ERS3017333	ERA1715158	PRJEB30639	SAMEA5209865	University Hospital Muenster			Susceptibility to ceftazidime/avibactam in German MDR/XDR Pseudomonas aeruginosa	unspecified	WGS	GENOMIC	RANDOM	Pseudomonas aeruginosa			Illumina MiSeq		9489	ERC000011	IFH_MS	University Hospital Muenster	2019-10-11T08:03:34Z	2019-01-10T19:40:38Z	public	ERS3017333	ERS3017333	9489	2017	Germany	Homo sapiens	Yes
ERR3048173	ERX3121651	ERP113116	ERS3017334	ERA1715159	PRJEB30639	SAMEA5209866	University Hospital Muenster			Susceptibility to ceftazidime/avibactam in German MDR/XDR Pseudomonas aeruginosa	unspecified	WGS	GENOMIC	RANDOM	Pseudomonas aeruginosa			Illumina MiSeq		9506	ERC000011	IFH_MS	University Hospital Muenster	2019-10-11T08:03:34Z	2019-01-10T19:43:21Z	public	ERS3017334	ERS3017334	9506	2017	Germany	Homo sapiens	Yes
ERR3048177	ERX3121652	ERP113116	ERS3017335	ERA1715160	PRJEB30639	SAMEA5209867	University Hospital Muenster			Susceptibility to ceftazidime/avibactam in German MDR/XDR Pseudomonas aeruginosa	unspecified	WGS	GENOMIC	RANDOM	Pseudomonas aeruginosa			Illumina MiSeq		9594	ERC000011	IFH_MS	University Hospital Muenster	2019-10-11T08:03:34Z	2019-01-10T19:45:40Z	public	ERS3017335	ERS3017335	9594	2017	Germany	Homo sapiens	Yes
ERR3048179	ERX3121653	ERP113116	ERS3017336	ERA1715161	PRJEB30639	SAMEA5209868	University Hospital Muenster			Susceptibility to ceftazidime/avibactam in German MDR/XDR Pseudomonas aeruginosa	unspecified	WGS	GENOMIC	RANDOM	Pseudomonas aeruginosa			Illumina MiSeq		9616	ERC000011	IFH_MS	University Hospital Muenster	2019-10-11T08:03:34Z	2019-01-10T19:51:07Z	public	ERS3017336	ERS3017336	9616	2017	Germany	Homo sapiens	Yes
ERR3048182	ERX3121654	ERP113116	ERS3017337	ERA1715162	PRJEB30639	SAMEA5209869	University Hospital Muenster			Susceptibility to ceftazidime/avibactam in German MDR/XDR Pseudomonas aeruginosa	unspecified	WGS	GENOMIC	RANDOM	Pseudomonas aeruginosa			Illumina MiSeq		9666	ERC000011	IFH_MS	University Hospital Muenster	2019-10-11T08:03:34Z	2019-01-10T19:57:16Z	public	ERS3017337	ERS3017337	9666	2017	Germany	Homo sapiens	Yes
ERR3048186	ERX3121655	ERP113116	ERS3017338	ERA1715163	PRJEB30639	SAMEA5209870	University Hospital Muenster			Susceptibility to ceftazidime/avibactam in German MDR/XDR Pseudomonas aeruginosa	unspecified	WGS	GENOMIC	RANDOM	Pseudomonas aeruginosa			Illumina MiSeq		9729	ERC000011	IFH_MS	University Hospital Muenster	2019-10-11T08:03:34Z	2019-01-10T19:59:55Z	public	ERS3017338	ERS3017338	9729	2017	Germany	Homo sapiens	Yes
ERR3048187	ERX3121656	ERP113116	ERS3017339	ERA1715164	PRJEB30639	SAMEA5209871	University Hospital Muenster			Susceptibility to ceftazidime/avibactam in German MDR/XDR Pseudomonas aeruginosa	unspecified	WGS	GENOMIC	RANDOM	Pseudomonas aeruginosa			NextSeq 500		9824	ERC000011	IFH_MS	University Hospital Muenster	2019-10-11T08:03:34Z	2019-01-10T20:01:18Z	public	ERS3017339	ERS3017339	9824	2017	Germany	Homo sapiens	Yes
ERR3048188	ERX3121657	ERP113116	ERS3017340	ERA1715165	PRJEB30639	SAMEA5209872	University Hospital Muenster			Susceptibility to ceftazidime/avibactam in German MDR/XDR Pseudomonas aeruginosa	unspecified	WGS	GENOMIC	RANDOM	Pseudomonas aeruginosa			NextSeq 500		9795	ERC000011	IFH_MS	University Hospital Muenster	2019-10-11T08:03:34Z	2019-01-10T20:02:46Z	public	ERS3017340	ERS3017340	9795	2017	Germany	Homo sapiens	Yes
ERR3048189	ERX3121658	ERP113116	ERS3017341	ERA1715166	PRJEB30639	SAMEA5209873	University Hospital Muenster			Susceptibility to ceftazidime/avibactam in German MDR/XDR Pseudomonas aeruginosa	unspecified	WGS	GENOMIC	RANDOM	Pseudomonas aeruginosa			NextSeq 500		9843	ERC000011	IFH_MS	University Hospital Muenster	2019-10-11T08:03:34Z	2019-01-10T20:03:57Z	public	ERS3017341	ERS3017341	9843	2017	Germany	Homo sapiens	Yes
ERR3048192	ERX3121659	ERP113116	ERS3017342	ERA1715167	PRJEB30639	SAMEA5209874	University Hospital Muenster			Susceptibility to ceftazidime/avibactam in German MDR/XDR Pseudomonas aeruginosa	unspecified	WGS	GENOMIC	RANDOM	Pseudomonas aeruginosa			Illumina MiSeq		10042	ERC000011	IFH_MS	University Hospital Muenster	2019-10-11T08:03:34Z	2019-01-10T20:10:07Z	public	ERS3017342	ERS3017342	10042	2017	Germany	Homo sapiens	Yes
ERR3048205	ERX3121672	ERP113116	ERS3017355	ERA1715169	PRJEB30639	SAMEA5209887	University Hospital Muenster			Susceptibility to ceftazidime/avibactam in German MDR/XDR Pseudomonas aeruginosa	unspecified	WGS	GENOMIC	RANDOM	Pseudomonas aeruginosa			Illumina MiSeq		10302	ERC000011	IFH_MS	University Hospital Muenster	2019-10-11T08:03:34Z	2019-01-10T20:13:29Z	public	ERS3017355	ERS3017355	10302	2017	Germany	Homo sapiens	Yes
ERR3048207	ERX3121673	ERP113116	ERS3017356	ERA1715170	PRJEB30639	SAMEA5209888	University Hospital Muenster			Susceptibility to ceftazidime/avibactam in German MDR/XDR Pseudomonas aeruginosa	unspecified	WGS	GENOMIC	RANDOM	Pseudomonas aeruginosa			Illumina MiSeq		10298	ERC000011	IFH_MS	University Hospital Muenster	2019-10-11T08:03:34Z	2019-01-10T20:16:09Z	public	ERS3017356	ERS3017356	10298	2017	Germany	Homo sapiens	Yes
ERR3048240	ERX3121705	ERP113116	ERS3017388	ERA1715172	PRJEB30639	SAMEA5209921	University Hospital Muenster			Susceptibility to ceftazidime/avibactam in German MDR/XDR Pseudomonas aeruginosa	unspecified	WGS	GENOMIC	RANDOM	Pseudomonas aeruginosa			Illumina MiSeq		10326	ERC000011	IFH_MS	University Hospital Muenster	2019-10-11T08:03:34Z	2019-01-10T20:20:37Z	public	ERS3017388	ERS3017388	10326	2017	Germany	Homo sapiens	Yes
Run Accession	Experiment Accession	Project Accession	Sample Accession	Submission Accession	BioProject	BioSample	Center	Center Project	Design	Study Title	Library Name	Library Strategy	Library Source	Library Selection	Scientific Name	Common Name	Description	Instrument	PubMed	SUBJECT ID	ArrayExpress-SPECIES	ENA-FIRST-PUBLIC	ENA-LAST-UPDATE	Alias	ENA Checklist	INSDC Center Alias	INSDC Center Name	INSDC First Public	INSDC Last Update	INSDC Status	SRA Accession	Sample Name	Title
ERR3655873	ERX3647862	ERP110599	ERS2757683	ERA2285226	PRJEB28400	SAMEA4938899	Wellcome Sanger Institute		Illumina sequencing of library DN538930A:H2, constructed from sample accession ERS2757683 for study accession ERP110599. This is part of an Illumina multiplexed sequencing run (27322_4). This submission includes reads tagged with the sequence GATTAGGT.	_ICU_WGS_Vietnam_Newton	DN538930A:H2	WGS	GENOMIC	RANDOM	Pseudomonas aeruginosa	P. aeruginosa		HiSeq X Ten		5453STDY7606012	P. aeruginosa	2019-11-12	2018-09-26
ERR3655994	ERX3647983	ERP110599	ERS2757688	ERA2285226	PRJEB28400	SAMEA4938904	Wellcome Sanger Institute		Illumina sequencing of library DN538930A:D10, constructed from sample accession ERS2757688 for study accession ERP110599. This is part of an Illumina multiplexed sequencing run (27322_4). This submission includes reads tagged with the sequence CTTTCGAC.	_ICU_WGS_Vietnam_Newton	DN538930A:D10	WGS	GENOMIC	RANDOM	Pseudomonas aeruginosa	P. aeruginosa		HiSeq X Ten		5453STDY7606017	P. aeruginosa	2019-11-12	2018-09-26
ERR3655911	ERX3647900	ERP110599	ERS2757705	ERA2285226	PRJEB28400	SAMEA4938921	Wellcome Sanger Institute		Illumina sequencing of library DN538930A:C5, constructed from sample accession ERS2757705 for study accession ERP110599. This is part of an Illumina multiplexed sequencing run (27322_4). This submission includes reads tagged with the sequence CGGTATCC.	_ICU_WGS_Vietnam_Newton	DN538930A:C5	WGS	GENOMIC	RANDOM	Pseudomonas aeruginosa	P. aeruginosa		HiSeq X Ten		5453STDY7606034	P. aeruginosa	2019-11-12	2018-09-26
ERR3655915	ERX3647904	ERP110599	ERS2757707	ERA2285226	PRJEB28400	SAMEA4938923	Wellcome Sanger Institute		Illumina sequencing of library DN538930A:E5, constructed from sample accession ERS2757707 for study accession ERP110599. This is part of an Illumina multiplexed sequencing run (27322_4). This submission includes reads tagged with the sequence TGCTCACC.	_ICU_WGS_Vietnam_Newton	DN538930A:E5	WGS	GENOMIC	RANDOM	Pseudomonas aeruginosa	P. aeruginosa		HiSeq X Ten		5453STDY7606036	P. aeruginosa	2019-11-12	2018-09-26
ERR3655996	ERX3647985	ERP110599	ERS2757710	ERA2285226	PRJEB28400	SAMEA4938926	Wellcome Sanger Institute		Illumina sequencing of library DN538930A:E10, constructed from sample accession ERS2757710 for study accession ERP110599. This is part of an Illumina multiplexed sequencing run (27322_4). This submission includes reads tagged with the sequence GTGACCTA.	_ICU_WGS_Vietnam_Newton	DN538930A:E10	WGS	GENOMIC	RANDOM	Pseudomonas aeruginosa	P. aeruginosa		HiSeq X Ten		5453STDY7606039	P. aeruginosa	2019-11-12	2018-09-26
ERR3655998	ERX3647987	ERP110599	ERS2757711	ERA2285226	PRJEB28400	SAMEA4938927	Wellcome Sanger Institute		Illumina sequencing of library DN538930A:F10, constructed from sample accession ERS2757711 for study accession ERP110599. This is part of an Illumina multiplexed sequencing run (27322_4). This submission includes reads tagged with the sequence GTCCTAAC.	_ICU_WGS_Vietnam_Newton	DN538930A:F10	WGS	GENOMIC	RANDOM	Pseudomonas aeruginosa	P. aeruginosa		HiSeq X Ten		5453STDY7606040	P. aeruginosa	2019-11-12	2018-09-26
ERR3656002	ERX3647991	ERP110599	ERS2757714	ERA2285226	PRJEB28400	SAMEA4938930	Wellcome Sanger Institute		Illumina sequencing of library DN538930A:H10, constructed from sample accession ERS2757714 for study accession ERP110599. This is part of an Illumina multiplexed sequencing run (27322_4). This submission includes reads tagged with the sequence TGCGGTGT.	_ICU_WGS_Vietnam_Newton	DN538930A:H10	WGS	GENOMIC	RANDOM	Pseudomonas aeruginosa	P. aeruginosa		HiSeq X Ten		5453STDY7606043	P. aeruginosa	2019-11-12	2018-09-26
ERR3567838	ERX3566237	ERP110599	ERS3184759	ERA2154459	PRJEB28400	SAMEA5378169	Wellcome Sanger Institute		Illumina sequencing of library DN536326B:D6, constructed from sample accession ERS3184759 for study accession ERP110599. This is part of an Illumina multiplexed sequencing run (26975_5). This submission includes reads tagged with the sequence TGGCTCAG.	_ICU_WGS_Vietnam_Newton	DN536326B:D6	WGS	GENOMIC	RANDOM	Pseudomonas aeruginosa	Pseudomonas aeruginosa		HiSeq X Ten		5453STDY7604585	Pseudomonas aeruginosa	2019-10-01	2019-02-26
ERR3567840	ERX3566239	ERP110599	ERS3184761	ERA2154459	PRJEB28400	SAMEA5378171	Wellcome Sanger Institute		Illumina sequencing of library DN536326B:F6, constructed from sample accession ERS3184761 for study accession ERP110599. This is part of an Illumina multiplexed sequencing run (26975_5). This submission includes reads tagged with the sequence TCAGATTC.	_ICU_WGS_Vietnam_Newton	DN536326B:F6	WGS	GENOMIC	RANDOM	Pseudomonas aeruginosa	Pseudomonas aeruginosa		HiSeq X Ten		5453STDY7604587	Pseudomonas aeruginosa	2019-10-01	2019-02-26
ERR3595962	ERX3591833	ERP110599	ERS3184275	ERA2164854	PRJEB28400	SAMEA5377684	Wellcome Sanger Institute		Illumina sequencing of library DN536371G:D8, constructed from sample accession ERS3184275 for study accession ERP110599. This is part of an Illumina multiplexed sequencing run (27097_7). This submission includes reads tagged with the sequence TCATCCTA.	_ICU_WGS_Vietnam_Newton	DN536371G:D8	WGS	GENOMIC	RANDOM	Pseudomonas aeruginosa			HiSeq X Ten		5453STDY7604096				784027bc-9561-11e8-a57a-68b59976a384	ERC000011	SC	Wellcome Sanger Institute	2019-10-15T17:04:20Z	2019-02-26T11:50:28Z	public	ERS3184275	ERS3184275	5453STDY7604096
ERR3595963	ERX3591834	ERP110599	ERS3184278	ERA2164854	PRJEB28400	SAMEA5377687	Wellcome Sanger Institute		Illumina sequencing of library DN536371G:E8, constructed from sample accession ERS3184278 for study accession ERP110599. This is part of an Illumina multiplexed sequencing run (27097_7). This submission includes reads tagged with the sequence TGCTGATA.	_ICU_WGS_Vietnam_Newton	DN536371G:E8	WGS	GENOMIC	RANDOM	Pseudomonas aeruginosa			HiSeq X Ten		5453STDY7604099				7858d532-9561-11e8-a57a-68b59976a384	ERC000011	SC	Wellcome Sanger Institute	2019-10-15T17:04:20Z	2019-02-26T11:50:30Z	public	ERS3184278	ERS3184278	5453STDY7604099
ERR3584953	ERX3580895	ERP110599	ERS3184315	ERA2160773	PRJEB28400	SAMEA5377724	Wellcome Sanger Institute		Illumina sequencing of library DN530975E:H12, constructed from sample accession ERS3184315 for study accession ERP110599. This is part of an Illumina multiplexed sequencing run (26994_6). This submission includes reads tagged with the sequence GTCTTGGC.	_ICU_WGS_Vietnam_Newton	DN530975E:H12	WGS	GENOMIC	RANDOM	Pseudomonas aeruginosa			HiSeq X Ten		5453STDY7604136				79ae9c1e-9561-11e8-a57a-68b59976a384	ERC000011	SC	Wellcome Sanger Institute	2019-10-08T17:04:19Z	2019-02-26T11:50:50Z	public	ERS3184315	ERS3184315	5453STDY7604136
ERR3584960	ERX3580902	ERP110599	ERS3184322	ERA2160773	PRJEB28400	SAMEA5377731	Wellcome Sanger Institute		Illumina sequencing of library DN530976F:G1, constructed from sample accession ERS3184322 for study accession ERP110599. This is part of an Illumina multiplexed sequencing run (26994_6). This submission includes reads tagged with the sequence CAGATCTG.	_ICU_WGS_Vietnam_Newton	DN530976F:G1	WGS	GENOMIC	RANDOM	Pseudomonas aeruginosa			HiSeq X Ten		5453STDY7604143				79f2a01c-9561-11e8-a57a-68b59976a384	ERC000011	SC	Wellcome Sanger Institute	2019-10-08T17:04:19Z	2019-02-26T11:50:57Z	public	ERS3184322	ERS3184322	5453STDY7604143
ERR3585023	ERX3580965	ERP110599	ERS3184387	ERA2160773	PRJEB28400	SAMEA5377796	Wellcome Sanger Institute		Illumina sequencing of library DN530976F:F9, constructed from sample accession ERS3184387 for study accession ERP110599. This is part of an Illumina multiplexed sequencing run (26994_6). This submission includes reads tagged with the sequence GATCTCTT.	_ICU_WGS_Vietnam_Newton	DN530976F:F9	WGS	GENOMIC	RANDOM	Pseudomonas aeruginosa			HiSeq X Ten		5453STDY7604209				80cfe16a-9561-11e8-a57a-68b59976a384	ERC000011	SC	Wellcome Sanger Institute	2019-10-08T17:04:19Z	2019-02-26T11:51:28Z	public	ERS3184387	ERS3184387	5453STDY7604209
ERR3585026	ERX3580968	ERP110599	ERS3184391	ERA2160773	PRJEB28400	SAMEA5377800	Wellcome Sanger Institute		Illumina sequencing of library DN530976F:A10, constructed from sample accession ERS3184391 for study accession ERP110599. This is part of an Illumina multiplexed sequencing run (26994_6). This submission includes reads tagged with the sequence GCAACATT.	_ICU_WGS_Vietnam_Newton	DN530976F:A10	WGS	GENOMIC	RANDOM	Pseudomonas aeruginosa			HiSeq X Ten		5453STDY7604213				81047218-9561-11e8-a57a-68b59976a384	ERC000011	SC	Wellcome Sanger Institute	2019-10-08T17:04:19Z	2019-02-26T11:51:30Z	public	ERS3184391	ERS3184391	5453STDY7604213
ERR3585029	ERX3580971	ERP110599	ERS3184394	ERA2160773	PRJEB28400	SAMEA5377803	Wellcome Sanger Institute		Illumina sequencing of library DN530976F:D10, constructed from sample accession ERS3184394 for study accession ERP110599. This is part of an Illumina multiplexed sequencing run (26994_6). This submission includes reads tagged with the sequence GTACATCT.	_ICU_WGS_Vietnam_Newton	DN530976F:D10	WGS	GENOMIC	RANDOM	Pseudomonas aeruginosa			HiSeq X Ten		5453STDY7604216				8123ba60-9561-11e8-a57a-68b59976a384	ERC000011	SC	Wellcome Sanger Institute	2019-10-08T17:04:19Z	2019-02-26T11:51:31Z	public	ERS3184394	ERS3184394	5453STDY7604216
ERR3585031	ERX3580973	ERP110599	ERS3184397	ERA2160773	PRJEB28400	SAMEA5377806	Wellcome Sanger Institute		Illumina sequencing of library DN530976F:F10, constructed from sample accession ERS3184397 for study accession ERP110599. This is part of an Illumina multiplexed sequencing run (26994_6). This submission includes reads tagged with the sequence GCATGGCT.	_ICU_WGS_Vietnam_Newton	DN530976F:F10	WGS	GENOMIC	RANDOM	Pseudomonas aeruginosa			HiSeq X Ten		5453STDY7604219				81394a06-9561-11e8-a57a-68b59976a384	ERC000011	SC	Wellcome Sanger Institute	2019-10-08T17:04:19Z	2019-02-26T11:51:32Z	public	ERS3184397	ERS3184397	5453STDY7604219
ERR3595966	ERX3591837	ERP110599	ERS3184443	ERA2164854	PRJEB28400	SAMEA5377852	Wellcome Sanger Institute		Illumina sequencing of library DN536371G:H8, constructed from sample accession ERS3184443 for study accession ERP110599. This is part of an Illumina multiplexed sequencing run (27097_7). This submission includes reads tagged with the sequence TCTCTTCA.	_ICU_WGS_Vietnam_Newton	DN536371G:H8	WGS	GENOMIC	RANDOM	Pseudomonas aeruginosa			HiSeq X Ten		5453STDY7604266				864ee776-9561-11e8-a57a-68b59976a384	ERC000011	SC	Wellcome Sanger Institute	2019-10-15T17:04:20Z	2019-02-26T11:51:56Z	public	ERS3184443	ERS3184443	5453STDY7604266
ERR3595967	ERX3591838	ERP110599	ERS3184448	ERA2164854	PRJEB28400	SAMEA5377857	Wellcome Sanger Institute		Illumina sequencing of library DN536371G:A9, constructed from sample accession ERS3184448 for study accession ERP110599. This is part of an Illumina multiplexed sequencing run (27097_7). This submission includes reads tagged with the sequence TTGTTCCA.	_ICU_WGS_Vietnam_Newton	DN536371G:A9	WGS	GENOMIC	RANDOM	Pseudomonas aeruginosa			HiSeq X Ten		5453STDY7604271				86764866-9561-11e8-a57a-68b59976a384	ERC000011	SC	Wellcome Sanger Institute	2019-10-15T17:04:20Z	2019-02-26T11:51:58Z	public	ERS3184448	ERS3184448	5453STDY7604271
ERR3595968	ERX3591839	ERP110599	ERS3184512	ERA2164854	PRJEB28400	SAMEA5377922	Wellcome Sanger Institute		Illumina sequencing of library DN536371G:B9, constructed from sample accession ERS3184512 for study accession ERP110599. This is part of an Illumina multiplexed sequencing run (27097_7). This submission includes reads tagged with the sequence TGAAGCCA.	_ICU_WGS_Vietnam_Newton	DN536371G:B9	WGS	GENOMIC	RANDOM	Pseudomonas aeruginosa			HiSeq X Ten		5453STDY7604335				891268ac-9561-11e8-a57a-68b59976a384	ERC000011	SC	Wellcome Sanger Institute	2019-10-15T17:04:20Z	2019-02-26T11:52:29Z	public	ERS3184512	ERS3184512	5453STDY7604335
ERR3595969	ERX3591840	ERP110599	ERS3184522	ERA2164854	PRJEB28400	SAMEA5377932	Wellcome Sanger Institute		Illumina sequencing of library DN536371G:C9, constructed from sample accession ERS3184522 for study accession ERP110599. This is part of an Illumina multiplexed sequencing run (27097_7). This submission includes reads tagged with the sequence TACCACCA.	_ICU_WGS_Vietnam_Newton	DN536371G:C9	WGS	GENOMIC	RANDOM	Pseudomonas aeruginosa			HiSeq X Ten		5453STDY7604346				8c463bc0-9561-11e8-a57a-68b59976a384	ERC000011	SC	Wellcome Sanger Institute	2019-10-15T17:04:20Z	2019-02-26T11:52:34Z	public	ERS3184522	ERS3184522	5453STDY7604346
ERR3595970	ERX3591841	ERP110599	ERS3184588	ERA2164854	PRJEB28400	SAMEA5377998	Wellcome Sanger Institute		Illumina sequencing of library DN536371G:D9, constructed from sample accession ERS3184588 for study accession ERP110599. This is part of an Illumina multiplexed sequencing run (27097_7). This submission includes reads tagged with the sequence TGCGTGAA.	_ICU_WGS_Vietnam_Newton	DN536371G:D9	WGS	GENOMIC	RANDOM	Pseudomonas aeruginosa			HiSeq X Ten		5453STDY7604412				8f4ea12c-9561-11e8-a57a-68b59976a384	ERC000011	SC	Wellcome Sanger Institute	2019-10-15T17:04:20Z	2019-02-26T11:53:07Z	public	ERS3184588	ERS3184588	5453STDY7604412
ERR3595971	ERX3591842	ERP110599	ERS3184590	ERA2164854	PRJEB28400	SAMEA5378000	Wellcome Sanger Institute		Illumina sequencing of library DN536371G:E9, constructed from sample accession ERS3184590 for study accession ERP110599. This is part of an Illumina multiplexed sequencing run (27097_7). This submission includes reads tagged with the sequence GGTGAGTT.	_ICU_WGS_Vietnam_Newton	DN536371G:E9	WGS	GENOMIC	RANDOM	Pseudomonas aeruginosa			HiSeq X Ten		5453STDY7604414				8f638e8e-9561-11e8-a57a-68b59976a384	ERC000011	SC	Wellcome Sanger Institute	2019-10-15T17:04:20Z	2019-02-26T11:53:08Z	public	ERS3184590	ERS3184590	5453STDY7604414
ERR3595972	ERX3591843	ERP110599	ERS3184711	ERA2164854	PRJEB28400	SAMEA5378121	Wellcome Sanger Institute		Illumina sequencing of library DN536371G:F9, constructed from sample accession ERS3184711 for study accession ERP110599. This is part of an Illumina multiplexed sequencing run (27097_7). This submission includes reads tagged with the sequence GATCTCTT.	_ICU_WGS_Vietnam_Newton	DN536371G:F9	WGS	GENOMIC	RANDOM	Pseudomonas aeruginosa			HiSeq X Ten		5453STDY7604537				9a0dde2a-9561-11e8-a57a-68b59976a384	ERC000011	SC	Wellcome Sanger Institute	2019-10-15T17:04:20Z	2019-02-26T11:54:12Z	public	ERS3184711	ERS3184711	5453STDY7604537
ERR3595973	ERX3591844	ERP110599	ERS3184724	ERA2164854	PRJEB28400	SAMEA5378134	Wellcome Sanger Institute		Illumina sequencing of library DN536371G:G9, constructed from sample accession ERS3184724 for study accession ERP110599. This is part of an Illumina multiplexed sequencing run (27097_7). This submission includes reads tagged with the sequence GTGTCCTT.	_ICU_WGS_Vietnam_Newton	DN536371G:G9	WGS	GENOMIC	RANDOM	Pseudomonas aeruginosa			HiSeq X Ten		5453STDY7604550				9abb5604-9561-11e8-a57a-68b59976a384	ERC000011	SC	Wellcome Sanger Institute	2019-10-15T17:04:20Z	2019-02-26T11:54:19Z	public	ERS3184724	ERS3184724	5453STDY7604550
ERR3595974	ERX3591845	ERP110599	ERS3184746	ERA2164854	PRJEB28400	SAMEA5378156	Wellcome Sanger Institute		Illumina sequencing of library DN536371G:H9, constructed from sample accession ERS3184746 for study accession ERP110599. This is part of an Illumina multiplexed sequencing run (27097_7). This submission includes reads tagged with the sequence GACGGATT.	_ICU_WGS_Vietnam_Newton	DN536371G:H9	WGS	GENOMIC	RANDOM	Pseudomonas aeruginosa			HiSeq X Ten		5453STDY7604572				9ba4778a-9561-11e8-a57a-68b59976a384	ERC000011	SC	Wellcome Sanger Institute	2019-10-15T17:04:20Z	2019-02-26T11:54:30Z	public	ERS3184746	ERS3184746	5453STDY7604572
ERR3595975	ERX3591846	ERP110599	ERS3184747	ERA2164854	PRJEB28400	SAMEA5378157	Wellcome Sanger Institute		Illumina sequencing of library DN536371G:A10, constructed from sample accession ERS3184747 for study accession ERP110599. This is part of an Illumina multiplexed sequencing run (27097_7). This submission includes reads tagged with the sequence GCAACATT.	_ICU_WGS_Vietnam_Newton	DN536371G:A10	WGS	GENOMIC	RANDOM	Pseudomonas aeruginosa			HiSeq X Ten		5453STDY7604573				9bb2882a-9561-11e8-a57a-68b59976a384	ERC000011	SC	Wellcome Sanger Institute	2019-10-15T17:04:20Z	2019-02-26T11:54:31Z	public	ERS3184747	ERS3184747	5453STDY7604573
ERR3595976	ERX3591847	ERP110599	ERS3184782	ERA2164854	PRJEB28400	SAMEA5378192	Wellcome Sanger Institute		Illumina sequencing of library DN536371G:B10, constructed from sample accession ERS3184782 for study accession ERP110599. This is part of an Illumina multiplexed sequencing run (27097_7). This submission includes reads tagged with the sequence GGTCGTGT.	_ICU_WGS_Vietnam_Newton	DN536371G:B10	WGS	GENOMIC	RANDOM	Pseudomonas aeruginosa			HiSeq X Ten		5453STDY7604608				9d47f35a-9561-11e8-a57a-68b59976a384	ERC000011	SC	Wellcome Sanger Institute	2019-10-15T17:04:20Z	2019-02-26T11:54:48Z	public	ERS3184782	ERS3184782	5453STDY7604608
ERR3585076	ERX3581018	ERP110599	ERS3184839	ERA2160773	PRJEB28400	SAMEA5378249	Wellcome Sanger Institute		Illumina sequencing of library DN536327C:C4, constructed from sample accession ERS3184839 for study accession ERP110599. This is part of an Illumina multiplexed sequencing run (26994_7). This submission includes reads tagged with the sequence TAGTGACT.	_ICU_WGS_Vietnam_Newton	DN536327C:C4	WGS	GENOMIC	RANDOM	Pseudomonas aeruginosa			HiSeq X Ten		5453STDY7604666				a3884440-9561-11e8-a57a-68b59976a384	ERC000011	SC	Wellcome Sanger Institute	2019-10-08T17:04:19Z	2019-02-26T11:55:25Z	public	ERS3184839	ERS3184839	5453STDY7604666
ERR3585146	ERX3581088	ERP110599	ERS3184909	ERA2160773	PRJEB28400	SAMEA5378319	Wellcome Sanger Institute		Illumina sequencing of library DN536328D:A1, constructed from sample accession ERS3184909 for study accession ERP110599. This is part of an Illumina multiplexed sequencing run (26994_7). This submission includes reads tagged with the sequence ATCACGTT.	_ICU_WGS_Vietnam_Newton	DN536328D:A1	WGS	GENOMIC	RANDOM	Pseudomonas aeruginosa			HiSeq X Ten		5453STDY7604737				a9b5ccd4-9561-11e8-a57a-68b59976a384	ERC000011	SC	Wellcome Sanger Institute	2019-10-08T17:04:19Z	2019-02-26T11:56:00Z	public	ERS3184909	ERS3184909	5453STDY7604737
ERR3585423	ERX3581365	ERP110599	ERS3185179	ERA2160773	PRJEB28400	SAMEA5378589	Wellcome Sanger Institute		Illumina sequencing of library DN536341A:F11, constructed from sample accession ERS3185179 for study accession ERP110599. This is part of an Illumina multiplexed sequencing run (26994_8). This submission includes reads tagged with the sequence GTTGTCGG.	_ICU_WGS_Vietnam_Newton	DN536341A:F11	WGS	GENOMIC	RANDOM	Pseudomonas aeruginosa			HiSeq X Ten		5453STDY7605022				be3e7908-9561-11e8-a57a-68b59976a384	ERC000011	SC	Wellcome Sanger Institute	2019-10-08T17:04:19Z	2019-02-26T11:58:16Z	public	ERS3185179	ERS3185179	5453STDY7605022
ERR3585425	ERX3581367	ERP110599	ERS3185181	ERA2160773	PRJEB28400	SAMEA5378591	Wellcome Sanger Institute		Illumina sequencing of library DN536341A:H11, constructed from sample accession ERS3185181 for study accession ERP110599. This is part of an Illumina multiplexed sequencing run (26994_8). This submission includes reads tagged with the sequence GATAGAGG.	_ICU_WGS_Vietnam_Newton	DN536341A:H11	WGS	GENOMIC	RANDOM	Pseudomonas aeruginosa			HiSeq X Ten		5453STDY7605024				be6cda3c-9561-11e8-a57a-68b59976a384	ERC000011	SC	Wellcome Sanger Institute	2019-10-08T17:04:19Z	2019-02-26T11:58:17Z	public	ERS3185181	ERS3185181	5453STDY7605024
ERR3595983	ERX3591854	ERP110599	ERS3185471	ERA2164854	PRJEB28400	SAMEA5378882	Wellcome Sanger Institute		Illumina sequencing of library DN536371G:A11, constructed from sample accession ERS3185471 for study accession ERP110599. This is part of an Illumina multiplexed sequencing run (27097_7). This submission includes reads tagged with the sequence GGAATGAT.	_ICU_WGS_Vietnam_Newton	DN536371G:A11	WGS	GENOMIC	RANDOM	Pseudomonas aeruginosa			HiSeq X Ten		5453STDY7605303				d023bb06-9561-11e8-a57a-68b59976a384	ERC000011	SC	Wellcome Sanger Institute	2019-10-15T17:04:20Z	2019-02-26T12:00:44Z	public	ERS3185471	ERS3185471	5453STDY7605303
ERR3595984	ERX3591855	ERP110599	ERS3185476	ERA2164854	PRJEB28400	SAMEA5378887	Wellcome Sanger Institute		Illumina sequencing of library DN536371G:B11, constructed from sample accession ERS3185476 for study accession ERP110599. This is part of an Illumina multiplexed sequencing run (27097_7). This submission includes reads tagged with the sequence GAGCCAAT.	_ICU_WGS_Vietnam_Newton	DN536371G:B11	WGS	GENOMIC	RANDOM	Pseudomonas aeruginosa			HiSeq X Ten		5453STDY7605309				d33c781e-9561-11e8-a57a-68b59976a384	ERC000011	SC	Wellcome Sanger Institute	2019-10-15T17:04:20Z	2019-02-26T12:00:47Z	public	ERS3185476	ERS3185476	5453STDY7605309
ERR3595985	ERX3591856	ERP110599	ERS3185477	ERA2164854	PRJEB28400	SAMEA5378888	Wellcome Sanger Institute		Illumina sequencing of library DN536371G:C11, constructed from sample accession ERS3185477 for study accession ERP110599. This is part of an Illumina multiplexed sequencing run (27097_7). This submission includes reads tagged with the sequence GCTCCTTG.	_ICU_WGS_Vietnam_Newton	DN536371G:C11	WGS	GENOMIC	RANDOM	Pseudomonas aeruginosa			HiSeq X Ten		5453STDY7605310				d34e9d28-9561-11e8-a57a-68b59976a384	ERC000011	SC	Wellcome Sanger Institute	2019-10-15T17:04:20Z	2019-02-26T12:00:47Z	public	ERS3185477	ERS3185477	5453STDY7605310
ERR3595945	ERX3591816	ERP110599	ERS3185644	ERA2164854	PRJEB28400	SAMEA5379055	Wellcome Sanger Institute		Illumina sequencing of library DN536371G:C6, constructed from sample accession ERS3185644 for study accession ERP110599. This is part of an Illumina multiplexed sequencing run (27097_7). This submission includes reads tagged with the sequence TCATTGAG.	_ICU_WGS_Vietnam_Newton	DN536371G:C6	WGS	GENOMIC	RANDOM	Pseudomonas aeruginosa			HiSeq X Ten		5453STDY7605478				dd843208-9561-11e8-a57a-68b59976a384	ERC000011	SC	Wellcome Sanger Institute	2019-10-15T17:04:20Z	2019-02-26T12:02:08Z	public	ERS3185644	ERS3185644	5453STDY7605478
ERR3595949	ERX3591820	ERP110599	ERS3185648	ERA2164854	PRJEB28400	SAMEA5379059	Wellcome Sanger Institute		Illumina sequencing of library DN536371G:G6, constructed from sample accession ERS3185648 for study accession ERP110599. This is part of an Illumina multiplexed sequencing run (27097_7). This submission includes reads tagged with the sequence TACTAGTC.	_ICU_WGS_Vietnam_Newton	DN536371G:G6	WGS	GENOMIC	RANDOM	Pseudomonas aeruginosa			HiSeq X Ten		5453STDY7605482				ddca45c2-9561-11e8-a57a-68b59976a384	ERC000011	SC	Wellcome Sanger Institute	2019-10-15T17:04:20Z	2019-02-26T12:02:10Z	public	ERS3185648	ERS3185648	5453STDY7605482
ERR3655980	ERX3647969	ERP110599	ERS2757196	ERA2285226	PRJEB28400	SAMEA4938410	Wellcome Sanger Institute		Illumina sequencing of library DN538930A:E9, constructed from sample accession ERS2757196 for study accession ERP110599. This is part of an Illumina multiplexed sequencing run (27322_4). This submission includes reads tagged with the sequence CGATTGCA.	_ICU_WGS_Vietnam_Newton	DN538930A:E9	WGS	GENOMIC	RANDOM	Pseudomonas aeruginosa	P. aeruginosa		HiSeq X Ten		5453STDY7605512	P. aeruginosa	2019-11-12	2018-09-26
ERR3642082	ERX3635744	ERP110599	ERS2757197	ERA2201112	PRJEB28400	SAMEA4938411	Wellcome Sanger Institute		Illumina sequencing of library DN537174H:D5, constructed from sample accession ERS2757197 for study accession ERP110599. This is part of an Illumina multiplexed sequencing run (27261_7). This submission includes reads tagged with the sequence TCCATTTG.	_ICU_WGS_Vietnam_Newton	DN537174H:D5	WGS	GENOMIC	RANDOM	Pseudomonas aeruginosa	P. aeruginosa		HiSeq X Ten		5453STDY7605513	P. aeruginosa	2019-11-05	2018-09-26
ERR3655982	ERX3647971	ERP110599	ERS2757212	ERA2285226	PRJEB28400	SAMEA4938427	Wellcome Sanger Institute		Illumina sequencing of library DN538930A:F9, constructed from sample accession ERS2757212 for study accession ERP110599. This is part of an Illumina multiplexed sequencing run (27322_4). This submission includes reads tagged with the sequence GTAAGCGA.	_ICU_WGS_Vietnam_Newton	DN538930A:F9	WGS	GENOMIC	RANDOM	Pseudomonas aeruginosa	P. aeruginosa		HiSeq X Ten		5453STDY7605528	P. aeruginosa	2019-11-12	2018-09-26
ERR3642044	ERX3635706	ERP110599	ERS2757270	ERA2201112	PRJEB28400	SAMEA4938485	Wellcome Sanger Institute		Illumina sequencing of library DN538925D:A2, constructed from sample accession ERS2757270 for study accession ERP110599. This is part of an Illumina multiplexed sequencing run (27261_7). This submission includes reads tagged with the sequence GACTATGA.	_ICU_WGS_Vietnam_Newton	DN538925D:A2	WGS	GENOMIC	RANDOM	Pseudomonas aeruginosa	P. aeruginosa		HiSeq X Ten		5453STDY7605586	P. aeruginosa	2019-11-05	2018-09-26
ERR3642046	ERX3635708	ERP110599	ERS2757272	ERA2201112	PRJEB28400	SAMEA4938487	Wellcome Sanger Institute		Illumina sequencing of library DN538925D:C2, constructed from sample accession ERS2757272 for study accession ERP110599. This is part of an Illumina multiplexed sequencing run (27261_7). This submission includes reads tagged with the sequence GTCAATAA.	_ICU_WGS_Vietnam_Newton	DN538925D:C2	WGS	GENOMIC	RANDOM	Pseudomonas aeruginosa	P. aeruginosa		HiSeq X Ten		5453STDY7605588	P. aeruginosa	2019-11-05	2018-09-26
